# Supplementary material for: Haemophilus ducreyi Infection Induces Oxidative Stress, Central Metabolic Changes, and a Mixed Pro- and Anti-inflammatory Environment in the Human Host
Source: mBio. 2022 Dec 1;13(6):e03125-22. doi: 10.1128/mbio.03125-22 (PMC9765465; doi:10.1128/mbio.03125-22)
Supplement: TABLE S1 [file mbio.03125-22-s0004.xlsx]

## Sheet: Sheet1
TABLE S1 Human volunteers and response to inoculation with H. ducreyi 35000HP
Volunteer Number	Gender	Age (years)	Days Infected	Inoculum Dose (CFU)	Number of Initial Papules	Number of Pustules at Endpoint
462 a	M	43	6	141	3	2
465 a	M	63	7	156	3	3
466 a	M	44	6	138	3	3
467 a,b	F	39	8	138	3	1
469 c	M	57	6	75	3	2
470 c	F	25	7	75	3	1
471 c	M	23	7	75	3	1
473 d	F	51	6	71	3	3
474 d	F	51	8	71	3	2
475 d	M	27	8	71	3	3
476	M	22	7	81	3	2
477	F	21	6	49	3	1
a participated in pilot study (Griesenauer, et al., 2019)
b provided data only for RNA-seq
c participants 469, 470, and 471 were inoculated with the same inoculum
d participants 473, 474, and 475 were inoculated with the same inoculum
