# Supplementary material for: Haemophilus ducreyi Infection Induces Oxidative Stress, Central Metabolic Changes, and a Mixed Pro- and Anti-inflammatory Environment in the Human Host
Source: mBio. 2022 Dec 1;13(6):e03125-22. doi: 10.1128/mbio.03125-22 (PMC9765465; doi:10.1128/mbio.03125-22)
Supplement: TABLE S2 [file mbio.03125-22-s0005.xlsx]

## Sheet: DESeq_HD12_sigDEGsPaired
Table S2 H. ducreyi culture v. pustule DEGs
Gene	Symbol	Description	baseMean	log2FoldChange	lfcSE	stat	pvalue	padj
HD_0388	tdhA	ton-dependent heme receptor A	325.004	4.5016	0.368375	12.2202	2.42625e-34	1.6729e-31
HD_1155	lspB	Large supernatant protein exporter	165.399	4.42915	0.303026	14.6164	2.20734e-48	3.04392e-45
HD_1311	flp2	flp operon protein Flp2	60.12	3.65839	0.442615	8.26541	1.39219e-16	2.13315e-14
HD_1312	flp1	flp operon protein Flp1	93.4778	3.61116	0.409786	8.81231	1.22596e-18	2.41514e-16
HD_1156	lspA2	large supernatant protein 2	1215.82	3.32815	0.301047	11.0552	2.06763e-28	7.12814e-26
HD_1861		hypothetical protein	451.145	3.08419	0.266506	11.5727	5.66826e-31	2.60551e-28
HD_1310	flp3	flp operon protein Flp3	63.1079	3.07103	0.609989	5.03458	4.7891e-07	1.8869e-05
HD_1309		flp operon protein B	104.343	2.7381	0.371059	7.37915	1.59307e-13	1.68988e-11
HD_1307	rcpA	rough colony protein A	253.266	2.47323	0.294644	8.39397	4.70002e-17	8.10166e-15
HD_1308		flp operon protein C	454.541	2.38198	0.326252	7.30102	2.85593e-13	2.81309e-11
HD_tRNACys1			13.7856	2.33528	0.690277	3.3831	0.000716712	0.00816815
HD_1303	tadB	tight adherence protein B	150.575	2.21188	0.327007	6.76404	1.34199e-11	1.23374e-09
HD_1305		flp operon protein D	338.767	2.15432	0.285778	7.53845	4.75574e-14	5.96197e-12
HD_1860	sgaT	putative PTS system Enzyme II sga subunit	79.7653	1.98304	0.448879	4.41777	9.97239e-06	0.000269646
HD_1304	tadA	tight adherence protein A	248.101	1.97443	0.318633	6.19657	5.7707e-10	4.68105e-08
HD_1302	tadC	tight adherence protein C	211.902	1.95785	0.317956	6.15763	7.38397e-10	5.65694e-08
HD_1306	rcpB	rough colony protein B	108.457	1.90698	0.42419	4.49558	6.93806e-06	0.000207991
HD_2025	hgbA	hemoglobin-binding protein HgbA	1399.15	1.79815	0.313759	5.73097	9.98569e-09	5.5081e-07
HD_1433	ompP2A	outer membrane protein P2-like protein	214.278	1.77233	0.340307	5.20803	1.90856e-07	9.74779e-06
HD_1857	sgaH	putative hexulose-6-phosphate synthase	72.8483	1.73526	0.401292	4.32418	1.531e-05	0.000390973
HD_2006	hslV	ATP-dependent protease HslV	106.108	1.63315	0.437327	3.73439	0.00018817	0.00298261
HD_1921	recG	ATP-dependent DNA helicase RecG	61.1494	1.56324	0.461923	3.3842	0.000713847	0.00816815
HD_1863		putative DeoR-family transcription repressor	234.821	1.56009	0.359797	4.33602	1.45085e-05	0.000377495
HD_1816	yfeA	iron (chelated) ABC transporter, periplasmic-binding protein	307.032	1.42455	0.277117	5.1406	2.73857e-07	1.18015e-05
HD_0448		putative dehydrogenase	91.3664	1.40662	0.3236	4.34679	1.38144e-05	0.000366346
HD_0066		hypothetical protein	57.186	1.3911	0.389153	3.57468	0.000350653	0.00483551
HD_2007	hslU	ATP-dependent hsl protease ATP-binding subunit HslU	144.777	1.38279	0.343546	4.02506	5.69615e-05	0.0011384
HD_1098	metN	D-methionine transport ATP-binding protein MetN	72.3038	1.34308	0.395323	3.39743	0.000680231	0.00794948
HD_1301	tadD	tight adherence protein D	333.397	1.3421	0.324854	4.13138	3.60587e-05	0.000776952
HD_1462	nusA	transcription termination-antitermination factor nusA, N utilization substance protein A	190.694	1.27042	0.301906	4.208	2.57646e-05	0.000601048
HD_1326	hhdB	hemolysin activation/secretion protein	111.385	1.11601	0.313625	3.55842	0.000373099	0.00499518
HD_0004	atpB	ATP synthase A chain	107.646	1.08333	0.296011	3.65976	0.000252454	0.00370356
HD_0769	dsrA	serum resistance protein DrsA	3200.74	1.04218	0.232524	4.48202	7.39403e-06	0.000212424
HD_1187	lpxA	UDP-N-acetylglucosamine O-acyltransferase	143.374	-1.03411	0.30535	-3.38663	0.000707567	0.00816815
HD_0700		putative peroxiredoxin/glutaredoxin family protein	541.629	-1.04207	0.292737	-3.55976	0.0003712	0.00499518
HD_1082	iscS	cysteine desulfurase	579.008	-1.04749	0.255992	-4.09189	4.2788e-05	0.000880666
HD_0584		hypothetical protein	215.106	-1.05614	0.314493	-3.35823	0.00078443	0.00879454
HD_1507	manB	putative phosphomannomutase	208.911	-1.0628	0.252768	-4.20463	2.61515e-05	0.000601048
HD_0638	dsbA	putative thiol:disulfide interchange protein	304.257	-1.09545	0.292819	-3.74105	0.000183252	0.00293843
HD_0455		putative protease	114.648	-1.10142	0.323338	-3.4064	0.000658249	0.00782522
HD_1741	hemX	putative uroporphyrinogen III C-methyltransferase	267.078	-1.10846	0.331813	-3.3406	0.000835974	0.00914927
HD_1639		hypothetical protein	231.829	-1.11596	0.335301	-3.32823	0.000873983	0.00948995
HD_0687	rmlB	dTDP-D-glucose 4,6-dehydratase	111.927	-1.11611	0.31417	-3.55256	0.000381497	0.00505851
HD_0803	lppC	lipoprotein C-like protein	157.174	-1.1449	0.322785	-3.54693	0.00038975	0.00511872
HD_0833	gnd	6-phosphogluconate dehydrogenase, decarboxylating	189.094	-1.16758	0.318344	-3.66766	0.000244776	0.00362953
HD_0693	tyrS	tyrosyl-tRNA synthetase	86.6783	-1.19835	0.357905	-3.34823	0.000813305	0.00897238
HD_0068	ftpA	fine tangled pili major subunit	380.564	-1.19915	0.261423	-4.58701	4.49649e-06	0.000146494
HD_1094		putative outer membrane serine protease	140.626	-1.21868	0.318985	-3.82048	0.000133191	0.00229588
HD_1190		putative outer membrane protein	490.527	-1.2277	0.247932	-4.95177	7.35407e-07	2.74088e-05
HD_0294		putative type II DNA restriction endonuclease	126.244	-1.24887	0.354736	-3.52056	0.000430643	0.00544822
HD_1818	apt	adenine phosphoribosyltransferase	240.591	-1.25487	0.319692	-3.92525	8.66396e-05	0.00157205
HD_1773	tolB	colicin tolerance protein	256.826	-1.2611	0.346347	-3.64115	0.000271427	0.0039319
HD_0372	ansB	L-asparaginase II	76.217	-1.27569	0.343545	-3.7133	0.000204573	0.00307207
HD_1470	cpxA	sensor kinase CpxA	395.185	-1.31933	0.372667	-3.54023	0.000399772	0.00514264
HD_1189	lpxD	UDP-3-O-(3-hydroxymyristoyl) glucosamine N-acyltransferase	169.089	-1.32873	0.313161	-4.24298	2.20572e-05	0.00054316
HD_0441	dxs	1-deoxyxylulose-5-phosphate synthase	214.709	-1.37476	0.348275	-3.94733	7.90283e-05	0.0014727
HD_1512		acriflavine resistance protein	682.031	-1.37722	0.346172	-3.97843	6.93722e-05	0.00131047
HD_0198	znuA	periplasmic zinc transporter	510.509	-1.38312	0.380084	-3.63898	0.000273722	0.0039319
HD_1325		hypothetical protein	91.1071	-1.38971	0.390185	-3.56167	0.000368499	0.00499518
HD_1141		hypothetical protein	164.701	-1.39487	0.388036	-3.59469	0.000324772	0.00457
HD_1109		putative oxalate/formate antiporter	113.267	-1.40035	0.376496	-3.71943	0.00019967	0.00306802
HD_1887		putative oligopeptide transporter	101.913	-1.40106	0.368897	-3.79798	0.000145882	0.00242375
HD_0281	fimA	putative fimbrial major pilin protein	45.1536	-1.40643	0.408347	-3.44421	0.000572724	0.00717988
HD_0457		hypothetical protein	66.5184	-1.4177	0.392553	-3.6115	0.000304436	0.00432801
HD_1468	mazG	MazG protein	219.603	-1.42488	0.315215	-4.52033	6.17444e-06	0.000189212
HD_0709	brnQ	branched-chain amino acid carrier protein	102.85	-1.42501	0.356154	-4.0011	6.30497e-05	0.00122458
HD_2030		hypothetical protein	183.576	-1.42725	0.383801	-3.71872	0.000200233	0.00306802
HD_0191	pepO	metallopeptidase	148.258	-1.44025	0.35094	-4.10398	4.06108e-05	0.000848519
HD_0741	hfq	putative host factor-I protein	453.47	-1.46657	0.300174	-4.88574	1.03041e-06	3.55233e-05
HD_0248	map	methionine aminopeptidase	42.5877	-1.47905	0.417368	-3.54376	0.000394469	0.00513182
HD_1205		hypothetical protein	42.4632	-1.50126	0.444144	-3.38012	0.000724554	0.00818984
HD_0293		putative type II DNA modification enzyme (methyltransferase)	83.556	-1.51819	0.338568	-4.48416	7.32034e-06	0.000212424
HD_1282	fhs	putative formate--tetrahydrofolate ligase	216.472	-1.52451	0.361805	-4.21362	2.51315e-05	0.000597523
HD_1469	cpxR	transcriptional regulatory protein CpxR	808.376	-1.55026	0.306962	-5.05033	4.41036e-07	1.843e-05
HD_1008	cspC	cold shock-like protein CspC	169.726	-1.55207	0.409295	-3.79205	0.000149406	0.00245275
HD_1204	argG	argininosuccinate synthetase	294.515	-1.55458	0.256712	-6.05574	1.3977e-09	9.17824e-08
HD_0710	mutM	formamidopyrimidine-DNA glycosylase	57.5917	-1.57233	0.458368	-3.43028	0.000602961	0.00742396
HD_0648	tnaB	tryptophan-specific transport protein	75.1282	-1.59091	0.418149	-3.80466	0.000141999	0.00241094
HD_1832	pepD	aminoacyl-histidine dipeptidase	59.884	-1.59902	0.396234	-4.03555	5.44739e-05	0.0011047
HD_1761	ampD	anhydro-N-acetylmuramyl-tripeptide amidase	99.9472	-1.61182	0.352972	-4.56641	4.96154e-06	0.000155499
HD_0257		hypothetical protein	170.675	-1.63096	0.426472	-3.8243	0.000131147	0.00228925
HD_0661	secB	protein export protein	164.781	-1.6646	0.330057	-5.04337	4.57406e-07	1.85518e-05
HD_0647		hypothetical protein	41.5734	-1.66469	0.390075	-4.26763	1.97563e-05	0.000495344
HD_1511	glmU	Bifunctional GlmU protein	397.825	-1.66678	0.281545	-5.92012	3.21713e-09	2.01656e-07
HD_0256		hypothetical protein	1002.85	-1.66958	0.324294	-5.14836	2.6278e-07	1.18015e-05
HD_1009	proQ	putative ProP effector	220.217	-1.68037	0.398742	-4.21417	2.50702e-05	0.000597523
HD_1091	cca	tRNA nucleotidyltransferase	68.918	-1.70312	0.441436	-3.85814	0.000114253	0.00201994
HD_1362		hypothetical protein	77.8583	-1.73694	0.350362	-4.95755	7.13872e-07	2.73453e-05
HD_1598		hypothetical protein	38.2308	-1.74828	0.521476	-3.35256	0.000800692	0.00890447
HD_1040		hypothetical protein	72.9024	-1.75337	0.423555	-4.13965	3.47833e-05	0.000773647
HD_0561	purM	phosphoribosylformylglycinamidine cyclo-ligase, truncated	48.2945	-1.75798	0.517345	-3.39808	0.000678596	0.00794948
HD_0723	trmA	tRNA (uracil-5-)-methyltransferase	30.9847	-1.79308	0.501307	-3.5768	0.000347823	0.00483551
HD_0338		hypothetical protein	49.2717	-1.81444	0.435361	-4.16767	3.0773e-05	0.000695672
HD_1931	acpP	acyl carrier protein	104.436	-1.82982	0.467103	-3.91738	8.95181e-05	0.00160319
HD_0766	manZ	mannose-specific phosphotransferase system IID component	76.5297	-1.83273	0.532524	-3.44159	0.000578306	0.00718454
HD_1237	lolA	outer membrane lipoprotein carrier protein	101.67	-1.83402	0.411563	-4.45624	8.34083e-06	0.000231091
HD_1074	potD2	spermidine/putrescine-binding periplasmic protein (SPBP)	248.131	-1.83475	0.374853	-4.89459	9.85131e-07	3.48332e-05
HD_1889	def	peptide deformylase	89.8914	-1.85424	0.463281	-4.00241	6.27018e-05	0.00122458
HD_1798		hypothetical protein	154.982	-1.85993	0.466465	-3.98729	6.68336e-05	0.00128005
HD_1754	ftnA	Ferritin-like protein 1	70.2686	-1.98807	0.522861	-3.80229	0.000143362	0.00241094
HD_1814		putative transport protein	268.46	-2.02005	0.360593	-5.60201	2.11881e-08	1.12378e-06
HD_1755	ftnB	Ferritin-like protein 2	79.1586	-2.02703	0.572886	-3.53827	0.000402759	0.00514264
HD_1772	pal	18K peptidoglycan-associated outer membrane lipoprotein	338.157	-2.05171	0.44761	-4.58371	4.56799e-06	0.000146494
HD_0904	cdtC	cytolethal distending toxin protein C	42.6767	-2.07412	0.607219	-3.41577	0.000636022	0.00769364
HD_1504	guaA	GMP synthase, glutamine-hydrolyzing	101.962	-2.08495	0.432762	-4.81778	1.45167e-06	4.88257e-05
HD_0255		putative anti-sigma factor B antagonist	160.16	-2.13981	0.349383	-6.12454	9.09437e-10	6.6006e-08
HD_1169	pepB	peptidase B	65.6986	-2.14289	0.577159	-3.71283	0.000204953	0.00307207
HD_0169	ppa	inorganic pyrophosphatase	129.512	-2.15374	0.355605	-6.05655	1.3907e-09	9.17824e-08
HD_0630	dapD	2,3,4,5-tetrahydropyridine-2-carboxylate N-succinyltransferase	44.4961	-2.1701	0.524888	-4.13441	3.55874e-05	0.000776952
HD_1721	lbgA	lipooligosaccharide galactosyltransferase I	94.3121	-2.30051	0.444461	-5.17595	2.2675e-07	1.0816e-05
HD_0025	dcuB1	anaerobic C4-dicarboxylate transporter	235.166	-2.30189	0.305279	-7.54026	4.69025e-14	5.96197e-12
HD_1001		hypothetical protein	82.8144	-2.30882	0.466872	-4.9453	7.60283e-07	2.75903e-05
HD_0637		hypothetical protein	28.2729	-2.31072	0.58703	-3.93629	8.27493e-05	0.00152148
HD_1088	fdx2	ferredoxin	18.025	-2.43083	0.652555	-3.7251	0.000195237	0.00305945
HD_0250		hypothetical protein	25.5224	-2.46027	0.598231	-4.11258	3.91265e-05	0.000830084
HD_1011		hypothetical protein	61.4553	-2.52034	0.49006	-5.14292	2.70505e-07	1.18015e-05
HD_1503	guaB	inosine-5'-monophosphate dehydrogenase	84.3716	-2.57218	0.435815	-5.90199	3.59136e-09	2.15326e-07
HD_1377		hypothetical protein	92.0905	-2.64849	0.511749	-5.17537	2.27457e-07	1.0816e-05
HD_0671	panF	sodium/pantothenate symporter (pantothenate permease)	86.9455	-2.82676	0.484195	-5.83806	5.28123e-09	3.03451e-07
HD_1212	smpA	small protein A	169.164	-2.8778	0.431903	-6.66307	2.68162e-11	2.31122e-09
HD_0045	momp	major outer membrane protein	8552.17	-3.16191	0.315181	-10.032	1.10236e-23	2.53359e-21
HD_1060		hypothetical protein	156.32	-3.17067	0.425465	-7.45225	9.17643e-14	1.05452e-11
HD_1435	ompP2B	outer membrane protein P2-like protein	966.586	-4.25305	0.389015	-10.9329	8.02631e-28	2.21366e-25
