# Supplementary material for: Haemophilus ducreyi Infection Induces Oxidative Stress, Central Metabolic Changes, and a Mixed Pro- and Anti-inflammatory Environment in the Human Host
Source: mBio. 2022 Dec 1;13(6):e03125-22. doi: 10.1128/mbio.03125-22 (PMC9765465; doi:10.1128/mbio.03125-22)
Supplement: TABLE S3 [file mbio.03125-22-s0006.xlsx]

## Sheet: DESeq_hu12_pairedSigDEGs
Table S3 Human wound v. pustule DEGs
Gene	baseMean	log2FoldChange	lfcSE	stat	pvalue	padj
MMP1	15341.3	11.5534	0.541168	21.349	3.98278e-101	6.58782e-98
MMP3	5264.44	10.7508	0.551239	19.5029	1.03722e-84	5.71878e-82
DEFB4A	310.901	10.66	0.633632	16.8237	1.63659e-63	2.37781e-61
IL24	275.926	10.3158	0.737026	13.9965	1.63801e-44	8.26808e-43
CXCL8	8776.36	10.1329	0.656426	15.4365	9.29786e-54	7.60198e-52
DEFB4B	248.992	9.55914	0.923488	10.3511	4.13633e-25	6.08786e-24
S100A7A	11034.7	9.3908	0.502661	18.6822	6.91178e-78	2.39716e-75
CXCL11	1405.53	9.11139	0.557941	16.3304	6.00209e-60	6.90176e-58
CXCL5	785.583	9.04822	0.731515	12.3692	3.83858e-35	1.12454e-33
SPRR2F	312.998	8.97887	0.677016	13.2624	3.82367e-40	1.51978e-38
IDO1	1984.03	8.94584	0.4244	21.0788	1.24454e-98	1.33807e-95
CXCL10	6950.46	8.92704	0.466197	19.1486	9.93565e-82	4.45096e-79
CSF3	214.179	8.81667	0.740089	11.913	1.01274e-32	2.51177e-31
SPRR3	130.832	8.58229	0.874275	9.81646	9.56463e-23	1.20063e-21
LCE3A	100.657	8.55794	0.632795	13.524	1.12796e-41	4.80288e-40
IL1B	13685.4	8.51339	0.480496	17.7179	3.05047e-70	6.24707e-68
MMP10	163.938	8.48307	0.892342	9.50652	1.97139e-21	2.28399e-20
ACOD1	220.122	8.3799	0.647981	12.9323	2.95765e-38	1.04089e-36
OSM	707.694	8.33585	0.694293	12.0062	3.29528e-33	8.49621e-32
FCGR1A	275.408	8.17221	0.659043	12.4001	2.60968e-35	7.74013e-34
MIR3945HG	546.696	8.08658	0.519989	15.5515	1.55508e-54	1.31133e-52
CLEC6A	156.187	8.00423	0.770203	10.3924	2.68593e-25	4.03321e-24
PI3	3108.89	7.94711	0.402579	19.7405	9.67882e-87	6.38085e-84
CXCL9	26629.8	7.93109	0.555197	14.2852	2.70686e-46	1.49629e-44
SPRR2A	5011.85	7.86479	0.570817	13.7781	3.45106e-43	1.59245e-41
FCGR1CP	123.578	7.85666	0.732802	10.7214	8.07857e-27	1.36033e-25
CXCL6	62.3464	7.8197	1.09525	7.13968	9.35456e-13	5.45421e-12
SERPINB4	18159.7	7.81096	0.399238	19.5647	3.09264e-85	1.79733e-82
IFNG	114.661	7.78046	0.868626	8.95721	3.32997e-19	3.26068e-18
KRT6C	10718.5	7.75544	0.47763	16.2373	2.74629e-59	2.9825e-57
S100A8	5814.89	7.71696	0.429897	17.9507	4.73642e-72	1.10704e-69
CASP5	251.133	7.65926	0.681211	11.2436	2.49033e-29	5.014e-28
CXCL1	802.33	7.65454	0.493346	15.5156	2.72238e-54	2.2602e-52
FPR2	737.416	7.65221	0.579169	13.2124	7.44193e-40	2.90425e-38
S100A12	49.6375	7.41574	0.714782	10.3748	3.22784e-25	4.7967e-24
CXCL13	210.805	7.39218	0.738246	10.0132	1.33405e-23	1.77294e-22
GZMB	356.06	7.3894	0.534212	13.8323	1.62644e-43	7.72038e-42
IL6	1225.88	7.33371	0.531836	13.7894	2.95083e-43	1.36749e-41
TCN1	365.26	7.31373	0.512305	14.2761	3.08257e-46	1.69526e-44
RNASE2	91.2527	7.22047	0.559434	12.9067	4.12476e-38	1.4387e-36
XIRP1	125.418	7.16543	0.734604	9.75414	1.77091e-22	2.18598e-21
TREML3P	38.3795	7.0989	0.596683	11.8973	1.22282e-32	3.01887e-31
LGALS17A	44.537	7.07398	0.623654	11.3428	8.05282e-30	1.67304e-28
FDCSP	38.1551	7.0675	0.62189	11.3646	6.27846e-30	1.31074e-28
LOC100128059	109.966	7.04094	0.749496	9.39424	5.76336e-21	6.42788e-20
S100A9	11541.6	6.99655	0.29018	24.1111	1.91394e-128	1.02888e-124
TCL1A	34.8451	6.97097	0.7554	9.22819	2.75237e-20	2.92701e-19
MIR3945	37.5909	6.93594	1.03276	6.7159	1.86904e-11	9.7336e-11
FCGR1B	242.436	6.92859	0.590694	11.7296	8.99203e-32	2.12245e-30
SPRR2C	24.4868	6.90297	0.739095	9.33975	9.65581e-21	1.06096e-19
GBP5	7308.82	6.87254	0.280054	24.5401	5.52089e-133	3.95719e-129
CLEC4E	435.968	6.86953	0.379308	18.1107	2.62415e-73	7.05339e-71
TNIP3	221.041	6.85194	0.460963	14.8644	5.61243e-50	3.79509e-48
FFAR2	651.849	6.83074	0.512177	13.3367	1.41615e-40	5.72396e-39
CCL3L1	30.0322	6.78056	1.30011	5.21536	1.83457e-07	6.41025e-07
SPRR2B	560.664	6.7747	0.566415	11.9607	5.71032e-33	1.43613e-31
MEFV	638.866	6.74701	0.482426	13.9856	1.90943e-44	9.48234e-43
IL19	35.9103	6.72616	0.64535	10.4225	1.95742e-25	2.9662e-24
TREM1	1316.75	6.70199	0.506275	13.2378	5.30518e-40	2.08933e-38
LINC00402	59.6428	6.68747	0.593511	11.2676	1.89576e-29	3.84572e-28
CALHM6	570.804	6.67595	0.440346	15.1607	6.43973e-52	4.75854e-50
AKR1B10	411.713	6.67205	0.545849	12.2233	2.33554e-34	6.4386e-33
S100A7	7852.49	6.65425	0.406658	16.3633	3.49808e-60	4.13292e-58
ADGRF1	58.4877	6.64673	0.831134	7.99718	1.27301e-15	9.49152e-15
OLR1	376.11	6.62627	0.530326	12.4947	7.97904e-36	2.43712e-34
FPR1	895.942	6.59052	0.491744	13.4023	5.85987e-41	2.39553e-39
BATF2	296.49	6.54578	0.420002	15.5851	9.18905e-55	7.84096e-53
MUC4	162.323	6.53042	0.656332	9.94988	2.5249e-23	3.2865e-22
ADGRE1	301.412	6.50355	0.36859	17.6444	1.12303e-69	2.25688e-67
APOBEC3A	93.9778	6.48743	0.545475	11.8932	1.28437e-32	3.15993e-31
CLEC4D	218.903	6.44606	0.381094	16.9146	3.50995e-64	5.42982e-62
BCL2A1	711.934	6.40045	0.510745	12.5316	5.01432e-36	1.55141e-34
CD80	428.132	6.29272	0.465944	13.5053	1.45496e-41	6.15866e-40
SHD	22.1394	6.27521	0.659412	9.51637	1.7933e-21	2.0844e-20
BCL2L14	88.6771	6.25521	0.502785	12.4411	1.56296e-35	4.71367e-34
LINC01226	28.6815	6.21423	0.751844	8.26533	1.39311e-16	1.12364e-15
TREML2	139.311	6.20881	0.453369	13.6948	1.09031e-42	4.9254e-41
SERPINA1	200.528	6.19879	0.449842	13.7799	3.36581e-43	1.55645e-41
FCGR3A	1890.5	6.1766	0.279014	22.1372	1.38439e-108	3.30762e-105
IL36A	36.4857	6.08266	1.19151	5.105	3.30797e-07	1.12319e-06
SPATC1	41.036	6.06406	0.650251	9.32573	1.10227e-20	1.20498e-19
C12orf74	26.9853	6.03278	0.765759	7.87817	3.32214e-15	2.3812e-14
MMP12	420.87	6.02848	0.655634	9.19489	3.75379e-20	3.95094e-19
CCR7	602.033	5.99327	0.444112	13.495	1.67465e-41	7.07464e-40
CD300E	460.948	5.98669	0.282226	21.2124	7.34129e-100	8.76998e-97
LYPD1	119.298	5.90561	0.6059	9.74684	1.90295e-22	2.34763e-21
MCEMP1	22.7493	5.89174	0.666568	8.83892	9.66462e-19	9.15096e-18
FCRL3	111.826	5.80081	0.454646	12.7589	2.77929e-37	9.25126e-36
TMPRSS11D	220.822	5.76389	0.348736	16.528	2.30826e-61	2.93695e-59
TTC24	52.1951	5.74055	0.662872	8.66012	4.71281e-18	4.24548e-17
LILRB1	30.7385	5.73326	0.521365	10.9966	3.96646e-28	7.30855e-27
C4BPA	14.6852	5.72054	0.689378	8.29811	1.05778e-16	8.58644e-16
CXCR5	23.1158	5.71142	0.785017	7.27554	3.45028e-13	2.08403e-12
MT1H	24.1751	5.70024	0.812974	7.01159	2.3563e-12	1.32534e-11
CD274	2577.27	5.69084	0.27853	20.4317	8.74149e-93	8.17254e-90
SPIB	96.4055	5.67912	0.520099	10.9193	9.31953e-28	1.67138e-26
CXCR2P1	238.962	5.64115	0.398777	14.1461	1.97338e-45	1.05033e-43
PLEK	7435.54	5.63767	0.373456	15.0959	1.7223e-51	1.23449e-49
ADAMDEC1	291.875	5.62142	0.468536	11.9979	3.64616e-33	9.33374e-32
PLEKHG7	62.0024	5.61897	0.51395	10.9329	8.02322e-28	1.44978e-26
DPPA4	11.7302	5.60231	0.798007	7.02038	2.21258e-12	1.24776e-11
ENKUR	25.9306	5.59941	0.767196	7.29854	2.90902e-13	1.77053e-12
SELL	2254.4	5.54533	0.223844	24.7732	1.74521e-135	1.87636e-131
PLAC8	774.366	5.54413	0.289862	19.1268	1.51043e-81	6.49577e-79
LILRA4	8.2236	5.53291	0.848302	6.52234	6.92207e-11	3.40341e-10
SLC12A3	103.406	5.50349	0.468389	11.7498	7.07612e-32	1.68689e-30
CCL7	24.5943	5.49685	0.584165	9.40976	4.9728e-21	5.56928e-20
LOC101927070	32.5394	5.46671	0.5201	10.5109	7.69643e-26	1.20449e-24
TNFAIP6	1350.59	5.4583	0.369763	14.7616	2.59105e-49	1.67817e-47
LINC01478	27.2537	5.45149	0.540549	10.0851	6.43002e-24	8.70685e-23
KLHDC7B	218.105	5.44179	0.411733	13.2168	7.01688e-40	2.74334e-38
PROK2	247.515	5.421	0.572293	9.47241	2.73466e-21	3.12951e-20
LINC01303	65.81	5.40146	0.563517	9.58527	9.22135e-22	1.09309e-20
GNLY	183.11	5.39198	0.412576	13.0691	4.9467e-39	1.84029e-37
IL27	17.6073	5.39045	0.675796	7.97645	1.50606e-15	1.11441e-14
FAM129C	54.0699	5.38724	0.576749	9.3407	9.56952e-21	1.05201e-19
CD7	257.072	5.38322	0.329963	16.3146	7.76958e-60	8.88667e-58
CXCR3	70.4282	5.37671	0.448046	12.0004	3.53732e-33	9.07672e-32
MRGPRX3	21.1698	5.36323	0.670309	8.00112	1.23289e-15	9.20195e-15
HCAR3	1574.68	5.35631	0.497319	10.7704	4.75155e-27	8.0705e-26
CNR2	32.0246	5.35392	0.671952	7.96771	1.61647e-15	1.19364e-14
HEPHL1	2732.76	5.35367	0.243919	21.9486	8.93431e-107	1.92114e-103
SLAMF7	1198.56	5.34292	0.377386	14.1577	1.67338e-45	8.97325e-44
GPR31	8.73584	5.33702	0.886076	6.02321	1.70991e-09	7.36985e-09
LINC01617	83.1551	5.33433	0.570344	9.35283	8.53337e-21	9.42925e-20
CHRM3-AS2	28.5343	5.33044	0.558901	9.53736	1.46515e-21	1.71503e-20
CCL8	360.748	5.30167	0.360415	14.7099	5.5663e-49	3.51003e-47
ZBTB32	20.1849	5.27953	0.68527	7.7043	1.31566e-14	9.01551e-14
TLR10	299.108	5.25124	0.30114	17.4379	4.25659e-68	7.95908e-66
LINC01857	7.4626	5.24046	0.77697	6.74474	1.53306e-11	8.04427e-11
AIM2	232.215	5.23862	0.325722	16.0831	3.35198e-58	3.43227e-56
IL23A	31.292	5.22083	0.682952	7.64451	2.0975e-14	1.4152e-13
APOBEC3A_B	13.3255	5.21982	0.67292	7.75697	8.69847e-15	6.04926e-14
MIR155HG	203.891	5.2197	0.333954	15.63	4.54914e-55	3.92852e-53
ICAM4	37.7659	5.18727	0.713637	7.26878	3.62736e-13	2.18914e-12
CCL18	233.326	5.17195	0.386637	13.3768	8.26634e-41	3.3665e-39
LOC643802	28.5154	5.17032	0.54435	9.49815	2.13662e-21	2.4701e-20
P2RX5	21.8436	5.15806	0.679012	7.59643	3.0441e-14	2.02591e-13
CSF3R	2206.92	5.15513	0.299256	17.2265	1.68079e-66	2.82359e-64
EBI3	67.2504	5.15342	0.49207	10.4729	1.15015e-25	1.77415e-24
LINC02528	12.0169	5.14358	0.604396	8.51029	1.735e-17	1.50192e-16
LINC01093	34.2003	5.1417	0.639404	8.04139	8.88217e-16	6.72511e-15
CLEC4C	58.4006	5.12648	0.496977	10.3153	6.00739e-25	8.7459e-24
LINC00996	52.2549	5.09306	0.48617	10.4759	1.11483e-25	1.7209e-24
KLRC1	104.309	5.08627	0.600431	8.47102	2.43245e-17	2.08138e-16
PNOC	10.3808	5.07662	0.868804	5.84323	5.11997e-09	2.10627e-08
IL4I1	274.785	5.07389	0.525853	9.64886	4.97037e-22	5.97083e-21
PTGS2	5037.37	5.02552	0.427994	11.742	7.75903e-32	1.84153e-30
IDO2	108.576	5.02381	0.465966	10.7815	4.21021e-27	7.17939e-26
SLC11A1	652.8	5.02169	0.327814	15.3188	5.73089e-53	4.53665e-51
CFB	29.0607	5.01689	0.578661	8.66983	4.32766e-18	3.91822e-17
ORM1	7.93963	5.01146	0.824235	6.08014	1.20078e-09	5.24803e-09
LINC01146	16.8184	5.00704	0.755604	6.62654	3.43649e-11	1.74404e-10
CXCR1	258.735	4.98848	0.357707	13.9457	3.33988e-44	1.62851e-42
ECRP	5.40112	4.97725	0.817672	6.0871	1.14974e-09	5.03984e-09
GPR84	135.762	4.97595	0.481308	10.3384	4.72377e-25	6.92874e-24
SIGLEC12	22.1761	4.96632	0.858126	5.7874	7.14834e-09	2.89911e-08
GBP1	8801.11	4.96016	0.226633	21.8863	3.50988e-106	6.86117e-103
MS4A1	562.484	4.95947	0.47521	10.4364	1.6914e-25	2.57579e-24
KLRC2	98.5837	4.94778	0.47491	10.4183	2.0449e-25	3.09441e-24
TAGAP	3336.5	4.90806	0.299276	16.3998	1.91922e-60	2.30553e-58
FCRL2	10.7149	4.90567	0.721078	6.80324	1.02291e-11	5.44447e-11
LINC01225	11.0487	4.89974	0.861294	5.68881	1.2793e-08	5.06607e-08
FCRL1	54.0435	4.89387	0.494018	9.90627	3.90962e-23	5.03404e-22
LINC01506	13.3074	4.88135	0.784288	6.22393	4.84861e-10	2.20236e-09
MT1G	58.8859	4.87727	0.520929	9.36264	7.77699e-21	8.62448e-20
ISG15	212.925	4.87171	0.557877	8.73259	2.48908e-18	2.28436e-17
CXCL3	114.66	4.86859	0.498318	9.77004	1.51389e-22	1.88278e-21
CD27	71.8097	4.84808	0.403913	12.0028	3.43565e-33	8.82637e-32
SLC5A5	11.7921	4.84635	0.7878	6.15175	7.66314e-10	3.41656e-09
CST7	247.23	4.84178	0.398849	12.1394	6.53275e-34	1.75592e-32
LOC100128276	9.20301	4.84157	0.697996	6.93639	4.02238e-12	2.2155e-11
FCGR3B	737.443	4.8123	0.308433	15.6024	7.00982e-55	6.00527e-53
ZBP1	164.707	4.79642	0.340083	14.1037	3.60423e-45	1.87655e-43
SH2D2A	122.067	4.79633	0.323292	14.8359	8.58599e-50	5.73368e-48
VNN3	118.548	4.78354	0.40506	11.8095	3.48788e-32	8.45545e-31
SIGLEC7	71.7162	4.76794	0.516482	9.23158	2.66665e-20	2.84006e-19
KCNK17	13.8976	4.76537	0.713822	6.67586	2.45794e-11	1.26685e-10
SERPINB3	11556.3	4.7619	0.233964	20.3531	4.3586e-92	3.90513e-89
CLEC17A	22.3493	4.75886	0.643492	7.39537	1.41017e-13	8.85084e-13
LBP	144.108	4.75563	0.428466	11.0992	1.26578e-28	2.43018e-27
SELE	1222.56	4.74964	0.372479	12.7514	3.0606e-37	1.01405e-35
INSL3	11.6092	4.74479	0.723422	6.55881	5.42404e-11	2.69485e-10
SAMSN1	1168.87	4.74298	0.242746	19.5388	5.13331e-85	2.90478e-82
LCE3D	580.735	4.72793	0.291158	16.2384	2.70031e-59	2.96249e-57
LINC01724	11.3777	4.72524	0.682909	6.91928	4.53939e-12	2.48752e-11
TBX21	36.6204	4.72297	0.583821	8.08975	5.9788e-16	4.59151e-15
LOC440896	18.2359	4.72018	0.725472	6.50635	7.69962e-11	3.77141e-10
SRGN	4547.58	4.71748	0.221115	21.335	5.37711e-101	8.04556e-98
ICOS	162.162	4.71481	0.382834	12.3156	7.47032e-35	2.13043e-33
CEACAM3	110.582	4.70646	0.343791	13.6899	1.16725e-42	5.22902e-41
FUT7	36.2431	4.705	0.485214	9.69675	3.11261e-22	3.78352e-21
FCER1G	2719.9	4.69443	0.25142	18.6717	8.41937e-78	2.87368e-75
SSTR3	6.51825	4.69198	0.769651	6.09624	1.08593e-09	4.77229e-09
AKR1B15	59.7943	4.68771	0.460619	10.177	2.51234e-24	3.50115e-23
ADAMTS4	950.72	4.68409	0.252076	18.5821	4.48653e-77	1.46172e-74
GPR15	64.9943	4.67553	0.443826	10.5346	5.98348e-26	9.42584e-25
GZMA	75.2372	4.6685	0.436504	10.6952	1.07183e-26	1.78802e-25
CD3D	39.4496	4.65936	0.615258	7.57302	3.64635e-14	2.40883e-13
BFSP2-AS1	3.90963	4.6568	0.82857	5.62029	1.90639e-08	7.4263e-08
TLR8	1983.31	4.65436	0.251301	18.5211	1.3961e-76	4.22822e-74
CXCL17	19.295	4.65144	0.584683	7.95549	1.7843e-15	1.31127e-14
NCF1	152.915	4.64934	0.348494	13.3412	1.33267e-40	5.40688e-39
TNFSF18	5.42857	4.64882	0.805045	5.77461	7.713e-09	3.11285e-08
SPRR2D	1706.19	4.64859	0.419154	11.0904	1.39652e-28	2.67402e-27
ERFE	7.61642	4.64006	0.708312	6.55087	5.72041e-11	2.8362e-10
FCRL5	35.5869	4.63627	0.665225	6.96948	3.18124e-12	1.77035e-11
IL2RA	390.276	4.6297	0.28836	16.0553	5.25158e-58	5.27686e-56
CD38	1097.36	4.62556	0.25791	17.9348	6.31146e-72	1.44378e-69
TRPA1	37.3993	4.60734	0.505829	9.10849	8.35342e-20	8.56574e-19
PCSK1	56.7436	4.60538	0.370924	12.416	2.14108e-35	6.41221e-34
LINC00494	5.71509	4.59334	0.723276	6.35074	2.14278e-10	1.00713e-09
LINC02446	49.6636	4.59186	0.505661	9.0809	1.07681e-19	1.0953e-18
USP30-AS1	15.4276	4.59045	0.503729	9.11294	8.01828e-20	8.22993e-19
GPR18	53.1771	4.56523	0.446856	10.2163	1.67558e-24	2.36418e-23
CCL20	27.1128	4.55235	0.55789	8.15994	3.35184e-16	2.62471e-15
PI15	3237.16	4.55175	0.243079	18.7254	3.07316e-78	1.08331e-75
IL20	20.0403	4.55151	0.654988	6.949	3.67887e-12	2.03621e-11
OASL	268.718	4.53845	0.227904	19.9139	3.08444e-88	2.21083e-85
OLFM4	635.286	4.53664	0.794036	5.71339	1.10746e-08	4.40832e-08
SPRR2G	2405.38	4.53117	0.50645	8.94692	3.65555e-19	3.56973e-18
CD48	468.415	4.53104	0.304568	14.8769	4.65279e-50	3.15612e-48
FCGR2A	8695.2	4.52943	0.236292	19.1688	6.7498e-82	3.08811e-79
LYZ	8709.54	4.52213	0.234226	19.3067	4.7185e-83	2.25471e-80
MT1F	38.0197	4.51479	0.54602	8.26855	1.356e-16	1.09534e-15
IL7R	2708.54	4.49887	0.269196	16.7122	1.06775e-62	1.44402e-60
LINC00211	27.3175	4.48909	0.696193	6.44806	1.13291e-10	5.46211e-10
IFI30	2212.49	4.47164	0.301935	14.8099	1.2637e-49	8.36106e-48
BLK	24.3698	4.46656	0.638831	6.99177	2.71449e-12	1.51728e-11
KLRB1	33.1022	4.4594	0.404678	11.0196	3.0731e-28	5.70646e-27
CLCA3P	6.25601	4.45684	0.739937	6.02327	1.70929e-09	7.36864e-09
IFNG-AS1	52.6625	4.45375	0.492555	9.04213	1.53642e-19	1.5431e-18
TARP	175.791	4.44319	0.368453	12.0591	1.73773e-33	4.56243e-32
SOCS3	3253.53	4.44092	0.300298	14.7884	1.74038e-49	1.14096e-47
LINC01215	86.6622	4.43478	0.378166	11.7271	9.26276e-32	2.18396e-30
NAPSB	197.411	4.43004	0.317678	13.9451	3.37119e-44	1.64006e-42
CCR1	1181.16	4.42671	0.240018	18.4433	5.90609e-76	1.69332e-73
SAA2	163.031	4.4263	0.398651	11.1032	1.21015e-28	2.32545e-27
LILRB2	35.2047	4.41783	0.597328	7.39599	1.40359e-13	8.8121e-13
SLAMF8	1233.73	4.41098	0.381921	11.5494	7.43076e-31	1.65066e-29
PLAUR	893.792	4.40536	0.287005	15.3494	3.57379e-53	2.86743e-51
KLRC3	125.51	4.40201	0.428857	10.2645	1.01829e-24	1.45781e-23
LOC101928674	16.9921	4.40155	0.788029	5.58552	2.33008e-08	9.00821e-08
LINC01524	35.8682	4.40063	0.635935	6.91993	4.51868e-12	2.47744e-11
LOC388813	12.3601	4.39768	0.819028	5.36938	7.90063e-08	2.89071e-07
LINC01259	3.82752	4.39716	0.870092	5.05368	4.33381e-07	1.45495e-06
NLRP3	961.633	4.39667	0.399029	11.0184	3.11439e-28	5.77815e-27
CTLA4	113.969	4.38563	0.267181	16.4145	1.50681e-60	1.82028e-58
CD69	730.679	4.38477	0.443803	9.88	5.08322e-23	6.47922e-22
GPR65	898.095	4.38037	0.235316	18.6148	2.43643e-77	8.18602e-75
IL1A	1423.5	4.37722	0.442803	9.88525	4.82383e-23	6.1632e-22
IGLON5	23.9618	4.36984	0.517211	8.44884	2.942e-17	2.49751e-16
LOC102723824	8.1171	4.36127	0.813545	5.36082	8.2847e-08	3.0225e-07
CNGB1	30.9145	4.36001	0.479996	9.08341	1.05221e-19	1.07078e-18
PTCRA	4.84086	4.35154	0.885787	4.91263	8.98631e-07	2.91936e-06
CD300LF	116.669	4.34814	0.28548	15.231	2.20214e-52	1.64992e-50
PLA2G2A	2821.29	4.34652	0.396692	10.9569	6.15721e-28	1.12202e-26
LTF	1805.52	4.33656	0.405229	10.7015	1.00138e-26	1.67438e-25
TMEM150B	54.7971	4.33235	0.525221	8.24861	1.60249e-16	1.28672e-15
CRTAM	46.5361	4.33231	0.44559	9.72265	2.41409e-22	2.95279e-21
RHOH	441.601	4.3316	0.353841	12.2417	1.86173e-34	5.17221e-33
IL12B	23.9075	4.32935	0.656721	6.59237	4.32852e-11	2.17112e-10
P2RX5-TAX1BP3	13.0004	4.30582	0.71622	6.01187	1.83397e-09	7.88255e-09
PACSIN1	71.0437	4.30563	0.48043	8.96203	3.1875e-19	3.12401e-18
GBP1P1	256.974	4.30347	0.281315	15.2977	7.91933e-53	6.21494e-51
ARMH2	4.99277	4.30283	0.868858	4.95228	7.33476e-07	2.40573e-06
SUMO1P1	9.14428	4.30045	1.02219	4.20711	2.58652e-05	7.08509e-05
LCP2	7967.33	4.29804	0.232826	18.4603	4.31057e-76	1.25257e-73
XCL2	28.6261	4.29609	0.485527	8.84831	8.8853e-19	8.45027e-18
EPGN	506.314	4.2935	0.239261	17.9448	5.27004e-72	1.21851e-69
TCL6	8.52716	4.27827	0.854133	5.0089	5.4741e-07	1.81707e-06
CD79A	21.8418	4.27527	0.534283	8.00187	1.22539e-15	9.15554e-15
GZMK	133.876	4.2743	0.356876	11.977	4.69071e-33	1.18524e-31
ZNF683	30.0963	4.27368	0.559952	7.63223	2.30733e-14	1.55142e-13
TLR9	86.1863	4.27234	0.472742	9.03735	1.6051e-19	1.60982e-18
LOC101929294	16.7934	4.27091	0.650713	6.56343	5.25854e-11	2.61686e-10
SIRPD	12.6184	4.26913	0.58658	7.278	3.3881e-13	2.04762e-12
FFAR3	8.42157	4.26016	1.04186	4.08901	4.33225e-05	0.000115435
C6orf223	26.0746	4.25338	0.605948	7.01937	2.22865e-12	1.25649e-11
SIGLEC10	333.936	4.25225	0.244285	17.4069	7.3143e-68	1.29983e-65
TMEM156	34.5794	4.24576	0.471975	8.99575	2.34625e-19	2.32925e-18
SH2D5	23.7843	4.24462	0.542384	7.82585	5.04231e-15	3.56661e-14
KRT16	7499.09	4.24231	0.243172	17.4457	3.71067e-68	6.99917e-66
LOC644090	13.1881	4.23953	0.812982	5.21478	1.84031e-07	6.42926e-07
CCRL2	322.989	4.23824	0.291219	14.5535	5.55161e-48	3.33453e-46
LOC102724297	47.3256	4.23799	0.351704	12.0499	1.94264e-33	5.08183e-32
KRT6A	38756.9	4.23587	0.260865	16.2378	2.72507e-59	2.97448e-57
SIGLEC5	120.434	4.23417	0.311031	13.6133	3.33665e-42	1.44945e-40
MIR142	41.9207	4.23224	0.408388	10.3633	3.64304e-25	5.39134e-24
PTX3	150.79	4.23185	0.325277	13.01	1.07344e-38	3.899e-37
LINC00677	5.38869	4.2288	0.955416	4.42613	9.59391e-06	2.76354e-05
CCR5	364.137	4.22532	0.259111	16.307	8.8071e-60	9.96732e-58
BATF	67.0561	4.22107	0.519714	8.12192	4.58864e-16	3.55054e-15
VNN2	320.741	4.21825	0.251944	16.7428	6.38748e-63	8.87114e-61
SAA4	6.53912	4.21496	0.715539	5.89061	3.84781e-09	1.60223e-08
SLAMF1	303.286	4.21233	0.336697	12.5107	6.52181e-36	2.00341e-34
FAM172BP	3.98065	4.20543	1.07662	3.90614	9.37806e-05	0.00023769
KMO	219.394	4.19886	0.32807	12.7987	1.66763e-37	5.62936e-36
IL21R	313.845	4.19792	0.306625	13.6907	1.15332e-42	5.1774e-41
AS-PTPRE	11.139	4.19388	0.776789	5.39899	6.70174e-08	2.47225e-07
SMIM25	192.422	4.18965	0.367318	11.406	3.90098e-30	8.23995e-29
IRF1	3095.88	4.18702	0.222355	18.8304	4.25757e-79	1.57846e-76
MMP25	344.006	4.17214	0.225547	18.4979	2.14639e-76	6.41025e-74
TIGIT	79.702	4.17121	0.405741	10.2805	8.63062e-25	1.24303e-23
TNFRSF9	123.908	4.16126	0.269916	15.4169	1.26019e-53	1.02643e-51
LINC00861	1167.2	4.15878	0.267661	15.5375	1.93471e-54	1.62508e-52
C1QB	2246.64	4.15789	0.207119	20.0749	1.22402e-89	1.01231e-86
LINC01163	3.85242	4.15207	0.832959	4.98473	6.20495e-07	2.04986e-06
SERPINB9	5043.63	4.14607	0.217557	19.0574	5.70268e-81	2.35817e-78
GPR33	8.04243	4.1408	0.665743	6.21982	4.97727e-10	2.25841e-09
NCF1C	162.385	4.13464	0.303719	13.6134	3.33531e-42	1.44945e-40
LOC100507600	6.63636	4.12802	0.755516	5.46384	4.6595e-08	1.74705e-07
CD8A	185.895	4.12604	0.273884	15.0649	2.75564e-51	1.96859e-49
EOMES	92.2978	4.12166	0.333219	12.3692	3.83542e-35	1.12454e-33
DRAXIN	15.9482	4.11522	0.694427	5.92607	3.10272e-09	1.30512e-08
PRL	3.20081	4.10901	1.27867	3.21351	0.00131123	0.00279966
CD300A	374.127	4.10673	0.305989	13.4212	4.54337e-41	1.87157e-39
C15orf54	3.86362	4.10657	0.80779	5.0837	3.70143e-07	1.25105e-06
APOBEC3H	6.57964	4.10332	0.67316	6.09561	1.09022e-09	4.78916e-09
MIR4432HG	14.6436	4.09679	0.66648	6.14691	7.90075e-10	3.51448e-09
LOC339685	8.26235	4.09449	0.78064	5.24504	1.56251e-07	5.51882e-07
MT2A	905.679	4.09233	0.228191	17.9338	6.42225e-72	1.45366e-69
LILRB4	16.8453	4.0797	0.707856	5.76346	8.24063e-09	3.31646e-08
PDYN-AS1	8.94535	4.07887	0.831813	4.90359	9.41031e-07	3.04973e-06
LMNB1-DT	8.32404	4.07795	0.829833	4.91419	8.91512e-07	2.89755e-06
C10orf99	384.204	4.07782	0.294886	13.8285	1.71589e-43	8.12704e-42
LINC00528	45.0076	4.07373	0.443662	9.18206	4.22938e-20	4.42767e-19
CYP19A1	177.823	4.07292	0.41107	9.9081	3.83866e-23	4.94564e-22
P2RY6	345.315	4.07175	0.233042	17.4722	2.3347e-68	4.52279e-66
CD177	78.2877	4.07008	0.657676	6.18858	6.07076e-10	2.73095e-09
POPDC3	15.7505	4.06587	0.634472	6.40826	1.47187e-10	7.0223e-10
HSPA6	270.863	4.06435	0.361411	11.2458	2.42963e-29	4.89638e-28
DAZL	14.8665	4.06402	0.558119	7.28164	3.29778e-13	1.99696e-12
RGL4	17.3561	4.06194	0.629706	6.45053	1.11458e-10	5.37856e-10
OR52K1	3.84697	4.05405	1.03727	3.90838	9.29173e-05	0.000235697
LINC01675	3.29902	4.05289	1.11904	3.62176	0.000292605	0.000691265
LINC02422	17.9935	4.04667	0.561369	7.20857	5.65417e-13	3.34935e-12
PRF1	199.427	4.04607	0.307308	13.1662	1.37382e-39	5.2471e-38
LOC101929897	8.94247	4.03927	0.676372	5.97196	2.34419e-09	9.96778e-09
ADGRE3	124.13	4.03683	0.3821	10.5648	4.33665e-26	6.882e-25
SIGLEC14	251.696	4.03662	0.277256	14.5592	5.1063e-48	3.08429e-46
PSMB8	4.82839	4.03504	0.845777	4.77081	1.8349e-06	5.72903e-06
MIR548P	14.7359	4.03071	0.588021	6.8547	7.14634e-12	3.85326e-11
SHISAL2A	40.3086	4.0305	0.423191	9.52406	1.66534e-21	1.94302e-20
LCE3E	239.054	4.03035	0.246798	16.3305	5.98486e-60	6.90176e-58
PVRIG	39.6708	4.01688	0.550522	7.29651	2.95336e-13	1.79649e-12
RSAD2	1181.54	4.01464	0.228269	17.5874	3.07886e-69	6.07383e-67
EPSTI1	1878.14	4.01305	0.192749	20.8201	2.84675e-96	2.78244e-93
SOD2	36049.7	4.01042	0.15313	26.1897	3.48407e-151	7.49179e-147
CMTM2	10.2839	4.01016	0.827085	4.84855	1.24368e-06	3.9619e-06
IFI6	790.914	4.00574	0.237082	16.896	4.8177e-64	7.29542e-62
HLA-DPA1	6.12443	4.00147	0.881699	4.53836	5.66926e-06	1.6743e-05
SLC4A10	52.7379	4.00035	0.435551	9.18457	4.13161e-20	4.33165e-19
S1PR4	69.559	3.98216	0.375898	10.5937	3.18615e-26	5.12047e-25
KCNK13	25.3994	3.98088	0.627937	6.33962	2.30333e-10	1.07997e-09
LINC01050	29.8485	3.96284	0.57324	6.91305	4.74338e-12	2.59534e-11
CLC	3.96752	3.96147	1.26111	3.14127	0.00168219	0.00353883
KCNK9	11.6286	3.95983	0.756493	5.23446	1.65465e-07	5.82704e-07
JAK3	1836.64	3.95834	0.18191	21.7599	5.5678e-105	9.97704e-102
IFIT3	2398.24	3.957	0.185514	21.33	5.98656e-101	8.04556e-98
IL2RG	962.698	3.95631	0.198321	19.9491	1.52759e-88	1.21658e-85
KYNU	679.203	3.95089	0.186526	21.1814	1.4162e-99	1.60276e-96
SCIMP	261.157	3.94975	0.277947	14.2104	7.89193e-46	4.27456e-44
TNFRSF10C	292.021	3.94838	0.340561	11.5937	4.43349e-31	1.00457e-29
ADGRG3	177.764	3.94696	0.371244	10.6317	2.1215e-26	3.45857e-25
SCO2	562.818	3.94393	0.226785	17.3906	9.72755e-68	1.71452e-65
C1orf162	970.222	3.94274	0.249606	15.7958	3.32401e-56	3.04154e-54
CLEC9A	52.9775	3.94237	0.381621	10.3306	5.12431e-25	7.49578e-24
TNFSF13B	1007.23	3.94166	0.215721	18.2721	1.38082e-74	3.75846e-72
KRT16P3	10.0021	3.93844	0.598315	6.58256	4.62423e-11	2.31567e-10
SNX10	1789.32	3.91617	0.238478	16.4216	1.34061e-60	1.63791e-58
LST1	7.15698	3.91543	0.854926	4.57984	4.65332e-06	1.38838e-05
LINC01781	3.3721	3.91511	1.18631	3.30023	0.000966047	0.00210657
MIR223	15.6188	3.91279	0.71646	5.46128	4.72713e-08	1.77117e-07
HLA-DRA	2605.95	3.91225	0.244759	15.9841	1.6491e-57	1.59733e-55
CD3E	486.465	3.91108	0.26122	14.9724	1.11277e-50	7.69383e-49
CR1	878.38	3.9098	0.228952	17.077	2.20187e-65	3.55991e-63
APOL1	685.614	3.90566	0.216391	18.0491	8.01845e-73	2.00489e-70
ITGB2-AS1	104.072	3.90221	0.296589	13.1569	1.55268e-39	5.89882e-38
LY86	80.9896	3.89705	0.319231	12.2076	2.83074e-34	7.77388e-33
LUCAT1	211.396	3.89538	0.310196	12.5578	3.60273e-36	1.1326e-34
VTRNA1-3	5.1465	3.89346	0.898519	4.33319	1.46961e-05	4.14658e-05
HLA-DRB3	260.371	3.89146	0.404214	9.62724	6.13569e-22	7.342e-21
LAMP3	3893.7	3.8902	0.241761	16.0911	2.94416e-58	3.04367e-56
WAS	534.671	3.88994	0.19522	19.9259	2.42443e-88	1.79767e-85
CSF2	24.5334	3.88602	0.74578	5.21068	1.88152e-07	6.56684e-07
CXCR4	1174.9	3.88584	0.226573	17.1505	6.23313e-66	1.03101e-63
SIRPB1	470.651	3.88464	0.27638	14.0555	7.13064e-45	3.64205e-43
TYROBP	822.069	3.8846	0.248432	15.6365	4.10835e-55	3.57659e-53
SNORA41B	4.97986	3.87872	0.80267	4.83227	1.34986e-06	4.28177e-06
ADAM8	831.559	3.8761	0.215317	18.0018	1.88569e-72	4.55595e-70
CERNA2	61.1925	3.87497	0.403965	9.59236	8.60962e-22	1.02227e-20
LOC105375713	2.42441	3.87206	1.16454	3.32497	0.000884294	0.00193876
CLDN22	3.0967	3.86822	0.877305	4.4092	1.03752e-05	2.9786e-05
ICAM1	3558.52	3.86264	0.265356	14.5564	5.3157e-48	3.20178e-46
TNFRSF4	41.49	3.86242	0.56164	6.87703	6.11115e-12	3.30836e-11
TYMP	2534.9	3.855	0.16623	23.1908	5.63694e-119	2.02019e-115
LINC00877	30.5849	3.85289	0.58224	6.61735	3.65693e-11	1.85154e-10
SASH3	495.95	3.84907	0.306293	12.5666	3.22093e-36	1.01852e-34
LOC101926963	19.9364	3.84684	0.564639	6.81292	9.56362e-12	5.10162e-11
LOC105371430	29.8888	3.84557	0.538884	7.13618	9.59626e-13	5.58453e-12
IRF8	1582.3	3.84146	0.204984	18.7403	2.32405e-78	8.32899e-76
SECTM1	956.46	3.84004	0.197443	19.4489	2.97769e-84	1.60073e-81
CD53	1899.7	3.83917	0.243863	15.7431	7.65998e-56	6.97935e-54
LINC01366	28.2703	3.83875	0.553458	6.93594	4.03523e-12	2.22201e-11
CCL11	5.77442	3.82235	0.967067	3.95251	7.73346e-05	0.000199058
GMFG	174.537	3.81881	0.257309	14.8413	7.91506e-50	5.3021e-48
SLC16A3	379.231	3.81715	0.349809	10.9121	1.00899e-27	1.80503e-26
PTPRC	4342.96	3.81221	0.202359	18.8389	3.62702e-79	1.36828e-76
SIRPG	54.7453	3.812	0.410907	9.27705	1.74229e-20	1.88358e-19
HLA-DMA	56.8006	3.80735	0.444163	8.57197	1.01734e-17	8.9545e-17
RNASE3	3.3761	3.80621	0.951883	3.99861	6.37145e-05	0.000165987
HCK	951.236	3.80603	0.215794	17.6374	1.27287e-69	2.5343e-67
HAMP	7.14024	3.80011	0.733612	5.17999	2.21892e-07	7.6821e-07
GPR171	240.993	3.79318	0.282376	13.4331	3.86972e-41	1.6002e-39
XCL1	20.6234	3.78587	0.529483	7.15013	8.66967e-13	5.06312e-12
LILRA6	61.0994	3.78554	0.470164	8.05152	8.17744e-16	6.20902e-15
SLC2A6	220.508	3.78385	0.27287	13.8668	1.00607e-43	4.81817e-42
IL11	62.7684	3.78067	0.748724	5.04948	4.43018e-07	1.48661e-06
NKG7	66.8122	3.77442	0.344213	10.9654	5.60702e-28	1.02349e-26
NR4A3	1119.4	3.7696	0.30039	12.549	4.02476e-36	1.26158e-34
TIMD4	88.4246	3.76906	0.32605	11.5598	6.58853e-31	1.46508e-29
SIT1	65.1177	3.76874	0.356081	10.584	3.53701e-26	5.65895e-25
NAMPT	15299.2	3.76245	0.211075	17.8252	4.50207e-71	9.6808e-69
MYO1G	629.964	3.7511	0.215274	17.4248	5.3478e-68	9.74524e-66
CSF2RB	3432.29	3.73762	0.202293	18.4762	3.20771e-76	9.44867e-74
IGSF6	776.335	3.72897	0.299618	12.4458	1.47478e-35	4.45396e-34
KCNJ10	37.9375	3.72782	0.482572	7.72489	1.1195e-14	7.71805e-14
PAX5	68.1238	3.72324	0.414958	8.97256	2.89707e-19	2.85629e-18
HK3	244.059	3.72045	0.332783	11.1798	5.12068e-29	1.01111e-27
LINC00937	13.2259	3.71987	0.650476	5.7187	1.07344e-08	4.27764e-08
MMP13	77.2183	3.71981	0.517949	7.18181	6.87926e-13	4.04387e-12
FYB1	4422.38	3.71423	0.193618	19.1833	5.10564e-82	2.38666e-79
MIR6774	6.44933	3.71267	0.830147	4.4723	7.7381e-06	2.25433e-05
SNX20	720.077	3.71237	0.224217	16.5571	1.42386e-61	1.84442e-59
NLRC4	131.735	3.70815	0.334208	11.0953	1.32165e-28	2.53518e-27
SOCS1	248.987	3.70782	0.323496	11.4617	2.05364e-30	4.45605e-29
IL32	274.144	3.70601	0.271428	13.6538	1.9168e-42	8.46343e-41
SERPINE1	668.712	3.69542	0.431068	8.57271	1.01078e-17	8.90771e-17
HLA-DRB1	3586.97	3.69201	0.190564	19.3742	1.2753e-83	6.37739e-81
CHRNA6	6.13136	3.69171	0.721886	5.11397	3.15455e-07	1.07279e-06
CLEC4G	14.9299	3.69146	0.537667	6.86569	6.61698e-12	3.5732e-11
LINC01991	3.37198	3.69084	1.27653	2.8913	0.00383655	0.00759434
PLD4	81.5577	3.68811	0.407307	9.05487	1.36727e-19	1.37966e-18
LOC101927950	1.99821	3.68787	1.00639	3.66446	0.000247865	0.000590564
OAS2	4337.55	3.68593	0.219934	16.7593	4.84466e-63	6.85361e-61
MZB1	23.4926	3.68555	0.445297	8.27663	1.26715e-16	1.02473e-15
WARS	5863.07	3.68218	0.243308	15.1338	9.6873e-52	7.03737e-50
HCAR2	1331.88	3.6783	0.426742	8.61949	6.72504e-18	5.99787e-17
CYBB	9039.39	3.67705	0.224263	16.3961	2.03749e-60	2.43401e-58
IFIT2	1193.11	3.67574	0.251317	14.6259	1.92016e-48	1.18647e-46
ALG1L2	4.83624	3.67053	0.8035	4.56818	4.91984e-06	1.46262e-05
MNDA	958.274	3.6701	0.219247	16.7395	6.75027e-63	9.30456e-61
MIR1273E	2.47671	3.66713	1.06354	3.44803	0.000564681	0.00127398
KLK13	6496.43	3.66619	0.205853	17.8098	5.93663e-71	1.26391e-68
PCED1B-AS1	156.083	3.66395	0.358744	10.2133	1.72952e-24	2.4323e-23
LOC254896	17.9897	3.66229	0.583491	6.27652	3.46228e-10	1.59523e-09
TNFSF14	766.407	3.66168	0.272211	13.4517	3.01077e-41	1.25223e-39
CARD11	171.358	3.66146	0.225932	16.206	4.5732e-59	4.8682e-57
ITIH1	5.09112	3.6601	0.870598	4.20412	2.62096e-05	7.17304e-05
LAMP5	38.5596	3.65861	0.455969	8.0238	1.02525e-15	7.70567e-15
HAPLN3	330.017	3.65581	0.276966	13.1995	8.83587e-40	3.42956e-38
CXCR6	65.9827	3.64884	0.347402	10.5032	8.34866e-26	1.29994e-24
NPFFR1	10.3709	3.64614	0.730712	4.98985	6.04262e-07	1.99838e-06
LOC101928150	23.744	3.64358	0.561371	6.4905	8.55516e-11	4.1781e-10
NLRP6	22.1358	3.64207	0.564382	6.45321	1.09509e-10	5.28805e-10
LGALS2	27.2873	3.6414	0.541642	6.72289	1.7815e-11	9.29571e-11
XXYLT1-AS2	4.43564	3.63884	0.859396	4.23418	2.29385e-05	6.32612e-05
APOBR	155.926	3.63537	0.414851	8.76307	1.90001e-18	1.7656e-17
CXCL2	207.443	3.63534	0.328173	11.0775	1.61299e-28	3.07211e-27
FCAR	4.73877	3.6347	0.947307	3.83688	0.000124608	0.00031084
HCST	110.099	3.62793	0.273833	13.2487	4.59051e-40	1.81786e-38
LYN	3264.58	3.62727	0.179842	20.1692	1.8264e-90	1.57092e-87
LCK	148.695	3.62488	0.342987	10.5686	4.16883e-26	6.62055e-25
CARD16	187.218	3.62146	0.273608	13.2359	5.44317e-40	2.13975e-38
LINC02273	15.1931	3.61787	0.517539	6.99054	2.73832e-12	1.5298e-11
RND1	24.9476	3.61692	0.693094	5.21851	1.80373e-07	6.31069e-07
RGS18	297.755	3.61002	0.218063	16.5549	1.4755e-61	1.89987e-59
CD300H	2.23178	3.60715	0.998341	3.61315	0.000302504	0.000712381
SLAMF6	306.358	3.60495	0.315805	11.4151	3.51524e-30	7.44712e-29
NCF1B	35.7154	3.60415	0.360801	9.9893	1.69776e-23	2.24244e-22
FCN1	847.61	3.6041	0.260042	13.8597	1.11169e-43	5.30036e-42
HMGN2P46	124.361	3.6024	0.349798	10.2985	7.15504e-25	1.03536e-23
CD8B	23.7598	3.60239	0.536307	6.71703	1.85465e-11	9.6633e-11
PRSS27	192.924	3.5989	0.278844	12.9065	4.13704e-38	1.43946e-36
ARHGAP9	655.351	3.59769	0.206466	17.4251	5.31866e-68	9.74524e-66
GTSF1	11.4477	3.59553	0.597443	6.0182	1.76363e-09	7.59224e-09
TBC1D10C	130.129	3.59518	0.360689	9.96755	2.11383e-23	2.77871e-22
AOAH	1424.07	3.59247	0.218846	16.4155	1.48098e-60	1.79918e-58
BTLA	161.137	3.58831	0.242362	14.8056	1.34772e-49	8.8896e-48
CD5	209.4	3.58463	0.282088	12.7075	5.37357e-37	1.76409e-35
ALPL	318.137	3.57643	0.285631	12.5212	5.71887e-36	1.76432e-34
C19orf84	4.11116	3.57422	0.863231	4.14051	3.4653e-05	9.3388e-05
MMP8	18.1923	3.57139	0.649001	5.5029	3.73587e-08	1.4163e-07
IL12RB1	124.536	3.56829	0.342915	10.4058	2.33393e-25	3.51692e-24
GBP7	5.3585	3.56763	0.913879	3.90383	9.46817e-05	0.000239833
PEAK3	38.5876	3.56559	0.426969	8.35095	6.77179e-17	5.58121e-16
FGR	668.786	3.55696	0.257867	13.7938	2.77871e-43	1.29611e-41
CCR2	590.465	3.55409	0.203596	17.4565	3.07029e-68	5.84252e-66
MEIKIN	14.387	3.55111	0.647722	5.48246	4.1945e-08	1.58125e-07
TBC1D27P	10.8096	3.54971	0.7524	4.71785	2.38351e-06	7.35014e-06
KCNN1	10.8845	3.53983	0.686536	5.15608	2.52177e-07	8.67055e-07
MGAM	117.742	3.53777	0.445948	7.93313	2.13684e-15	1.55916e-14
PDE4B	5994.63	3.53591	0.379336	9.32132	1.14907e-20	1.25487e-19
CD2	266.299	3.53189	0.212198	16.6443	3.32751e-62	4.41675e-60
UPK3A	5.84336	3.52688	0.75886	4.64761	3.35808e-06	1.01817e-05
LINC01934	14.453	3.52056	0.56679	6.2114	5.25137e-10	2.37398e-09
RARRES3	169.147	3.51718	0.306597	11.4717	1.83034e-30	3.97553e-29
ANTXRLP1	88.1935	3.51662	0.347836	10.11	4.98921e-24	6.79436e-23
COTL1	1503.56	3.51661	0.217623	16.1592	9.77922e-59	1.0308e-56
IL18RAP	160.754	3.51332	0.367175	9.56851	1.08453e-21	1.27784e-20
GBP4	4610.35	3.51006	0.234424	14.9731	1.09986e-50	7.62916e-49
C1QC	2406.46	3.50888	0.19465	18.0266	1.20479e-72	2.94393e-70
ZDHHC19	6.92302	3.50826	0.832544	4.21391	2.50991e-05	6.88752e-05
CD19	11.9837	3.5061	0.785492	4.46357	8.06038e-06	2.34505e-05
HLA-DPB1	2399.76	3.50607	0.237948	14.7346	3.86259e-49	2.47194e-47
LCN2	1047.32	3.50194	0.441955	7.92375	2.30459e-15	1.67644e-14
CXorf65	71.3806	3.50174	0.360166	9.72256	2.41622e-22	2.95373e-21
CD247	95.6239	3.49921	0.355745	9.83628	7.85585e-23	9.89019e-22
LINC00309	17.5763	3.49707	0.604434	5.78569	7.2215e-09	2.92768e-08
LAPTM5	11640.2	3.4966	0.238585	14.6556	1.2412e-48	7.69151e-47
TEX101	11.9559	3.49347	0.698808	4.99919	5.75726e-07	1.90753e-06
TMEM239	3.01096	3.49329	0.927608	3.76591	0.000165943	0.00040664
ITGA4	2611.95	3.49324	0.219518	15.9132	5.13192e-57	4.8613e-55
C5AR1	474.47	3.48953	0.259762	13.4336	3.84434e-41	1.59585e-39
BIN2	500.428	3.48835	0.18972	18.3869	1.67374e-75	4.73558e-73
HLA-DQA1	1431.75	3.48824	0.217474	16.0398	6.734e-58	6.64226e-56
TFEC	1283.39	3.48649	0.237459	14.6825	8.34613e-49	5.21706e-47
LOC401312	30.6369	3.48571	0.570362	6.11141	9.87554e-10	4.35866e-09
LINC00539	9.85627	3.48493	0.502206	6.93925	3.94176e-12	2.17388e-11
LIPC-AS1	6.2778	3.48437	0.784104	4.44376	8.84012e-06	2.5615e-05
LOC100128242	29.2028	3.48432	0.476248	7.31619	2.55103e-13	1.56148e-12
HLA-DRB5	1720.7	3.48347	0.279666	12.4558	1.29989e-35	3.93684e-34
GPR183	768.105	3.48175	0.262702	13.2536	4.29971e-40	1.70584e-38
ALOX5AP	608.973	3.47692	0.194192	17.9046	1.0861e-71	2.40766e-69
SLC43A2	40.8261	3.47509	0.464385	7.48321	7.25288e-14	4.66942e-13
CCL2	1359.43	3.46809	0.304637	11.3843	5.00438e-30	1.05087e-28
FSD1	5.45098	3.46617	0.78944	4.39067	1.13001e-05	3.22949e-05
CD160	6.92153	3.46511	0.71509	4.8457	1.26166e-06	4.0156e-06
CYTIP	992.971	3.46039	0.19533	17.7156	3.17666e-70	6.44412e-68
CASS4	507.106	3.45942	0.409968	8.43827	3.22075e-17	2.72554e-16
KLHL6	536.823	3.45869	0.231672	14.9293	2.1262e-50	1.45142e-48
CD244	48.117	3.45346	0.364968	9.46236	3.01072e-21	3.42175e-20
SLC51A	36.4228	3.45335	0.526478	6.55934	5.40465e-11	2.68584e-10
C3AR1	715.952	3.4529	0.237786	14.521	8.91649e-48	5.31112e-46
CD1D	72.7519	3.44939	0.295961	11.6549	2.16685e-31	4.97265e-30
TNFAIP8L2	107.481	3.4458	0.217861	15.8165	2.39424e-56	2.21911e-54
CNGA3	6.65748	3.4414	0.708872	4.85475	1.20536e-06	3.84511e-06
MIR378E	71.9513	3.43822	0.400113	8.59312	8.4639e-18	7.51442e-17
AOAH-IT1	53.4872	3.43217	0.385697	8.89863	5.65395e-19	5.44944e-18
SH2D1A	169.225	3.43216	0.298625	11.4932	1.42708e-30	3.11854e-29
FOSL1	198.301	3.43007	0.285508	12.0139	3.00388e-33	7.78221e-32
SLA2	144.173	3.42893	0.203335	16.8635	8.35218e-64	1.25592e-61
CD180	360.581	3.42397	0.292718	11.6972	1.31764e-31	3.07635e-30
STAP1	37.2111	3.42361	0.42816	7.9961	1.28422e-15	9.56511e-15
CLEC7A	1452.33	3.42192	0.171721	19.9272	2.36272e-88	1.79767e-85
LOC729683	26.9341	3.41946	0.533475	6.40978	1.45729e-10	6.95894e-10
RNASE6	529.105	3.4167	0.175736	19.4422	3.39177e-84	1.77886e-81
OAZ3	16.6693	3.41493	0.561214	6.08489	1.16573e-09	5.10317e-09
IL17C	5.68663	3.41476	1.11587	3.06019	0.00221197	0.00456293
GPR174	189.963	3.41428	0.224747	15.1916	4.01862e-52	2.99005e-50
IL10	86.3575	3.41219	0.362907	9.40237	5.33453e-21	5.95888e-20
LINC01270	71.951	3.41197	0.358631	9.51388	1.8368e-21	2.13265e-20
TLR2	1883.52	3.40833	0.183377	18.5865	4.13295e-77	1.36724e-74
CORO1A	581.251	3.40733	0.216749	15.7202	1.10027e-55	9.89918e-54
LOC101928009	3.37612	3.40727	0.969978	3.51273	0.000443533	0.00101612
CD86	564.822	3.40699	0.237061	14.3718	7.77819e-47	4.43646e-45
SIGLEC9	215.325	3.40675	0.276593	12.3168	7.35155e-35	2.09934e-33
LOC100419170	31.5534	3.40381	0.479774	7.0946	1.29726e-12	7.45657e-12
CATSPER1	9.63176	3.40206	0.71104	4.78462	1.71308e-06	5.37129e-06
TGM2	723.84	3.39888	0.395211	8.60017	7.96011e-18	7.08176e-17
S100P	56.5994	3.39828	0.479136	7.09251	1.31701e-12	7.55999e-12
CD300C	100.568	3.39795	0.305769	11.1128	1.08733e-28	2.09881e-27
C2CD4A	32.8774	3.39615	0.481281	7.05648	1.7077e-12	9.71191e-12
PILRA	391.932	3.39607	0.291106	11.6661	1.89916e-31	4.38643e-30
JCHAIN	448.164	3.3959	0.311717	10.8942	1.22908e-27	2.17881e-26
FOLR3	7.34421	3.39513	0.950423	3.57223	0.000353958	0.000825326
DNAJC5B	10.0879	3.39371	0.562694	6.03117	1.62773e-09	7.03117e-09
IL1RN	10667.1	3.39213	0.37494	9.04714	1.46761e-19	1.47743e-18
CD83	744.193	3.39034	0.245268	13.823	1.85202e-43	8.73335e-42
SLC39A12	3.97737	3.38929	0.91164	3.71779	0.000200973	0.000485782
SH2D1B	30.3367	3.38904	0.420871	8.05245	8.11538e-16	6.16408e-15
FCMR	435.304	3.38789	0.306227	11.0633	1.88959e-28	3.5642e-27
DCANP1	164.965	3.3876	0.265261	12.7708	2.38651e-37	7.96851e-36
GCSAM	171.229	3.38753	0.303158	11.1741	5.45851e-29	1.07584e-27
CXorf21	191.399	3.38705	0.210543	16.0872	3.13762e-58	3.22815e-56
BST2	197.343	3.38432	0.311096	10.8787	1.45645e-27	2.56915e-26
LAT2	207.346	3.3824	0.381424	8.86782	7.45945e-19	7.14479e-18
RGS1	627.535	3.37631	0.327508	10.3091	6.4099e-25	9.30041e-24
SERPINB9P1	215.618	3.37453	0.338362	9.97315	1.9978e-23	2.62905e-22
GCM1	3.24984	3.3678	1.01116	3.33063	0.000866503	0.00190301
ARRDC5	49.4903	3.36713	0.419285	8.03066	9.69498e-16	7.30196e-15
MT1A	6.42787	3.36628	0.674689	4.98938	6.0572e-07	2.00289e-06
NME8	76.3971	3.36427	0.311315	10.8066	3.2017e-27	5.50328e-26
ITGAX	1477.94	3.36348	0.38635	8.70579	3.15371e-18	2.87959e-17
LINC01771	3.56866	3.35907	0.79221	4.24013	2.23395e-05	6.1696e-05
LINC01729	13.9387	3.35821	0.54295	6.18513	6.20526e-10	2.78796e-09
CTSW	64.3723	3.35302	0.38801	8.64157	5.54445e-18	4.97589e-17
P2RY10	421.956	3.35259	0.280642	11.9461	6.80258e-33	1.70286e-31
MIR3198-1	18.5009	3.35035	0.559674	5.98625	2.14738e-09	9.16719e-09
KRT16P2	26.053	3.34997	0.484977	6.90749	4.93304e-12	2.69637e-11
SLC2A3	2697.84	3.34487	0.273906	12.2117	2.69098e-34	7.39952e-33
CXCR2	849.611	3.34445	0.234378	14.2694	3.39276e-46	1.85635e-44
HSH2D	172.335	3.33975	0.238887	13.9805	2.05089e-44	1.0138e-42
RPH3A	11.7618	3.33971	0.578178	5.77626	7.63788e-09	3.08369e-08
GK	5090.35	3.33362	0.255852	13.0295	8.31914e-39	3.05267e-37
TLR7	1043.3	3.33315	0.230735	14.4458	2.66361e-47	1.54799e-45
DOK3	1373.22	3.33212	0.197811	16.8449	1.14299e-63	1.70678e-61
HCLS1	692.252	3.33178	0.191402	17.4073	7.26657e-68	1.29983e-65
FPR3	1258.15	3.32659	0.221763	15.0006	7.27287e-51	5.07755e-49
C1QA	966.822	3.32395	0.246995	13.4575	2.78006e-41	1.16077e-39
TIMP1	3171.81	3.3187	0.213811	15.5216	2.4763e-54	2.06387e-52
LOC399886	16.8934	3.31848	0.586048	5.66247	1.49213e-08	5.86568e-08
HMSD	15.5325	3.31738	0.454773	7.29458	2.99601e-13	1.82047e-12
GPR55	22.5334	3.31731	0.459957	7.21221	5.50517e-13	3.26559e-12
PIK3AP1	2190.08	3.31685	0.192715	17.2111	2.19166e-66	3.65328e-64
MT1M	46.5422	3.31317	0.468689	7.069	1.5605e-12	8.90538e-12
ITGAL	799.274	3.31292	0.246939	13.416	4.87622e-41	2.00102e-39
UNQ6494	4.15263	3.30909	0.922951	3.58534	0.000336645	0.000786748
IKZF3	1139.84	3.3089	0.206136	16.052	5.53458e-58	5.53535e-56
COL22A1	53.9047	3.30802	0.464463	7.12224	1.06183e-12	6.15434e-12
LOC340512	4.00977	3.3075	0.82244	4.02157	5.78114e-05	0.000151434
CTSS	5183.05	3.30465	0.192785	17.1416	7.26168e-66	1.19197e-63
SAT1	4395.58	3.30452	0.198333	16.6615	2.49872e-62	3.35812e-60
CCL19	389.383	3.30397	0.265766	12.4319	1.75476e-35	5.27729e-34
CYP4Z2P	56.3245	3.30282	0.471113	7.01069	2.37151e-12	1.33354e-11
POU2AF1	123.656	3.3012	0.376631	8.76508	1.86652e-18	1.73523e-17
RUFY4	62.6186	3.30102	0.427764	7.71693	1.19166e-14	8.1893e-14
TNFRSF17	4.30016	3.2996	0.732215	4.50633	6.59595e-06	1.93814e-05
KRT16P1	10.3645	3.2988	0.639767	5.15625	2.5194e-07	8.6638e-07
HRNR	11.3248	3.2975	0.777968	4.23861	2.24908e-05	6.209e-05
GREM1	90.9053	3.29579	0.372356	8.85118	8.66008e-19	8.24703e-18
SPRR1B	4303.56	3.29447	0.252306	13.0574	5.76512e-39	2.13369e-37
SELPLG	605.395	3.29289	0.172347	19.1062	2.2437e-81	9.46006e-79
TMPRSS4	465.043	3.29204	0.245069	13.4331	3.86898e-41	1.6002e-39
THEMIS2	915.718	3.28697	0.240265	13.6806	1.32575e-42	5.91446e-41
TIFAB	74.5187	3.285	0.324316	10.129	4.10756e-24	5.62579e-23
NEURL3	11.1646	3.28497	0.805787	4.07672	4.56749e-05	0.000121358
CMPK2	1044.67	3.28446	0.204958	16.025	8.54503e-58	8.39013e-56
CD52	186.065	3.28335	0.346093	9.4869	2.38001e-21	2.74115e-20
WDFY4	2649.84	3.28164	0.201967	16.2484	2.29232e-59	2.54081e-57
MIR6075	6.21452	3.27452	0.775069	4.22481	2.39143e-05	6.57667e-05
BASP1	688.455	3.27389	0.153963	21.2641	2.44212e-100	3.08899e-97
KCNA3	599.061	3.26664	0.217473	15.0209	5.3551e-51	3.75084e-49
ULBP2	15.2514	3.26566	0.594275	5.49521	3.90253e-08	1.47532e-07
NLRC3	348.481	3.26547	0.213088	15.3245	5.24474e-53	4.17695e-51
LINC02397	11.7621	3.26351	0.631676	5.16643	2.38609e-07	8.22642e-07
GNRHR	3.46375	3.26348	1.11868	2.91725	0.0035313	0.00703675
MS4A14	471.561	3.25927	0.251336	12.9678	1.86316e-38	6.66615e-37
EVI2A	447.572	3.25476	0.192491	16.9086	3.88605e-64	5.96869e-62
GPR132	296.866	3.25445	0.225361	14.4411	2.85272e-47	1.65342e-45
CARMIL2	100.646	3.25186	0.26618	12.2168	2.52834e-34	6.96119e-33
CD72	116.695	3.25106	0.304193	10.6875	1.16473e-26	1.93849e-25
PTPRCAP	179.632	3.25042	0.251685	12.9147	3.72074e-38	1.30305e-36
SLC6A12	72.7947	3.25018	0.371661	8.74501	2.22993e-18	2.05706e-17
C19orf38	60.6765	3.25015	0.29534	11.0048	3.62493e-28	6.708e-27
FCN3	16.5216	3.24767	0.514545	6.31174	2.75923e-10	1.28479e-09
SNX22	28.8098	3.24475	0.520468	6.23429	4.53838e-10	2.068e-09
ADORA2A	12.5913	3.23971	0.637249	5.08389	3.69783e-07	1.25023e-06
GJB2	10065.1	3.239	0.230651	14.0429	8.52075e-45	4.34175e-43
HPCAL4	13.5607	3.2369	0.604794	5.35207	8.6956e-08	3.16381e-07
GZMH	12.5325	3.23262	0.802319	4.0291	5.5991e-05	0.000146916
SPI1	808.832	3.23016	0.2184	14.7901	1.69656e-49	1.11563e-47
ZNF831	175.428	3.22081	0.250074	12.8794	5.87811e-38	2.03538e-36
NCF4	106.155	3.21526	0.295766	10.8709	1.58547e-27	2.78989e-26
LINC01629	3.82868	3.21497	0.921958	3.48711	0.000488267	0.0011115
MARCO	264.922	3.21	0.301389	10.6507	1.73045e-26	2.83612e-25
CAMK1G	33.8028	3.20984	0.50251	6.38761	1.68496e-10	7.99466e-10
VAV1	447.941	3.20927	0.210122	15.2734	1.15093e-52	8.83873e-51
MIR4308	7.71461	3.20706	0.701816	4.56965	4.88532e-06	1.45376e-05
CAMP	6.5297	3.20639	0.757144	4.23484	2.28714e-05	6.31004e-05
HRH2	428.724	3.20413	0.164855	19.4361	3.8203e-84	1.9559e-81
ITK	397.492	3.20314	0.225574	14.2	9.16729e-46	4.95287e-44
RUBCNL	852.301	3.19894	0.209663	15.2575	1.46706e-52	1.11866e-50
TMEM176B	1034.21	3.19603	0.213412	14.9759	1.05576e-50	7.3469e-49
PDPN	996.929	3.19494	0.166897	19.1432	1.10257e-81	4.83848e-79
TMPRSS11A	6.40821	3.19341	0.670524	4.76255	1.91159e-06	5.95981e-06
STAT1	16721.8	3.18869	0.168527	18.921	7.66135e-80	2.94182e-77
RAC2	525.442	3.18777	0.258043	12.3536	4.65565e-35	1.35102e-33
IFITM1	1325.29	3.18562	0.141782	22.4685	8.44048e-112	2.5928e-108
ZAP70	148.986	3.18522	0.314659	10.1228	4.3793e-24	5.98652e-23
HIF1A-AS1	4.50572	3.18489	0.774324	4.11313	3.90338e-05	0.000104578
GAPT	450.118	3.18335	0.221786	14.3532	1.01661e-46	5.73755e-45
LOC101928650	13.2313	3.18202	0.459669	6.92241	4.44033e-12	2.43573e-11
MYO1F	1248.57	3.18173	0.215649	14.7542	2.88964e-49	1.85813e-47
HTR3A	13.7053	3.17914	0.613265	5.18396	2.17225e-07	7.52901e-07
CD74	21861.1	3.17848	0.186167	17.0733	2.34721e-65	3.76657e-63
LCP1	8096.94	3.17505	0.211233	15.0311	4.59616e-51	3.24037e-49
LOC100506444	4.64644	3.1742	0.822901	3.85733	0.000114634	0.00028736
S100Z	29.672	3.17248	0.431681	7.34914	1.99492e-13	1.23515e-12
LOC441081	121.465	3.17059	0.271878	11.6618	1.99682e-31	4.60211e-30
IL23R	36.303	3.17013	0.505022	6.27721	3.44704e-10	1.58855e-09
MARCH1	2088.44	3.16963	0.192086	16.5011	3.60377e-61	4.50534e-59
CYTH4	1163.86	3.16467	0.219559	14.4138	4.2401e-47	2.45094e-45
LRRC25	230.947	3.16449	0.220251	14.3677	8.25554e-47	4.69627e-45
IKZF1	2147.52	3.16441	0.206143	15.3506	3.51147e-53	2.82798e-51
TRG-AS1	232.584	3.16345	0.273928	11.5485	7.51356e-31	1.66733e-29
HLA-DMB	35.3727	3.16322	0.51556	6.13551	8.48888e-10	3.76597e-09
IL36G	289.812	3.16278	0.303129	10.4338	1.73844e-25	2.64182e-24
IGFLR1	191.298	3.16101	0.265661	11.8987	1.2026e-32	2.97235e-31
UGT1A7	30.535	3.16034	0.523897	6.03236	1.61579e-09	6.9824e-09
JAKMIP1	22.602	3.15959	0.531729	5.94211	2.81375e-09	1.18775e-08
BIRC3	3032.84	3.15726	0.239331	13.192	9.75474e-40	3.77259e-38
ECEL1	30.5031	3.15695	0.526371	5.99758	2.00276e-09	8.57364e-09
CR1L	18.7044	3.15473	0.479597	6.57787	4.7722e-11	2.38477e-10
P2RY13	1683.74	3.15365	0.25451	12.3911	2.92152e-35	8.64118e-34
JAML	548.401	3.15181	0.197247	15.979	1.78988e-57	1.72591e-55
KCNJ15	901.617	3.15101	0.206262	15.2768	1.09254e-52	8.48122e-51
LOC400867	16.4791	3.15065	0.511206	6.16318	7.13004e-10	3.18416e-09
LINC02328	21.5036	3.14765	0.499476	6.30192	2.93988e-10	1.3633e-09
ADAM19	1681.82	3.14596	0.192335	16.3566	3.901e-60	4.55887e-58
GNGT2	13.7701	3.14478	0.721058	4.36133	1.29272e-05	3.66962e-05
CD3G	186.461	3.14295	0.242866	12.9411	2.63947e-38	9.31961e-37
CTSL	1391.33	3.14285	0.169462	18.546	8.78301e-77	2.73712e-74
SAMD3	162.651	3.13105	0.255583	12.2506	1.66677e-34	4.63656e-33
KCNJ2	2232.73	3.12547	0.240801	12.9795	1.60011e-38	5.7537e-37
CH25H	292.24	3.12539	0.2522	12.3925	2.8688e-35	8.49693e-34
LINC02325	27.2386	3.11885	0.421172	7.40517	1.30985e-13	8.2404e-13
CYBA	562.13	3.11874	0.251837	12.384	3.19115e-35	9.41407e-34
CCDC73	8.84429	3.11655	0.619334	5.03209	4.85149e-07	1.62107e-06
APOBEC3G	469.938	3.10799	0.206762	15.0317	4.54977e-51	3.21821e-49
IRGM	4.67402	3.10436	0.656031	4.73203	2.22285e-06	6.87741e-06
NRIR	64.5544	3.10259	0.302551	10.2548	1.12625e-24	1.60808e-23
ITGB2	2188.47	3.09971	0.276698	11.2025	3.96372e-29	7.88453e-28
PARP15	764.597	3.09534	0.24514	12.6268	1.50226e-36	4.80702e-35
CD37	494.989	3.09504	0.201294	15.3757	2.38117e-53	1.9249e-51
RHCG	782.364	3.09412	0.254576	12.154	5.46213e-34	1.47925e-32
CD163	2065.6	3.0916	0.21291	14.5207	8.96314e-48	5.32416e-46
CD14	1132.45	3.08971	0.155513	19.8678	7.72672e-88	5.3596e-85
SATB1-AS1	18.4774	3.08959	0.551192	5.60529	2.07901e-08	8.06657e-08
OIT3	10.3798	3.0886	0.495548	6.2327	4.58469e-10	2.08661e-09
CLEC12A	274.508	3.08739	0.276641	11.1602	6.38129e-29	1.25198e-27
SERPINB1	2928.21	3.085	0.137934	22.3658	8.46592e-111	2.27553e-107
HAGLROS	2.51256	3.08468	0.936864	3.29256	0.00099278	0.00216114
SOST	9.33907	3.07897	0.876597	3.51241	0.00044406	0.001017
SPOCK2	691.704	3.06861	0.202954	15.1197	1.20016e-51	8.66009e-50
LOC101927243	2.81425	3.06553	0.882106	3.47524	0.000510396	0.00115832
IFITM3	6090.31	3.06108	0.146976	20.8271	2.4586e-96	2.51749e-93
CLEC10A	621.377	3.06067	0.265377	11.5333	8.96671e-31	1.98162e-29
MS4A7	2260.88	3.05997	0.189641	16.1356	1.4352e-58	1.49812e-56
KCNG2	4.27279	3.05829	1.0311	2.96606	0.00301643	0.00608237
PIK3R5	681.743	3.05661	0.223214	13.6936	1.10862e-42	4.98718e-41
SPOCD1	62.6448	3.05244	0.473456	6.44714	1.13983e-10	5.49423e-10
GPR141	593.792	3.05112	0.216257	14.1088	3.35289e-45	1.75419e-43
LGALS9	667.06	3.05093	0.234209	13.0265	8.64565e-39	3.15632e-37
LINC00656	3.15926	3.05073	0.992301	3.0744	0.00210925	0.00436612
HABP2	6.79824	3.04637	0.631585	4.82337	1.41152e-06	4.46654e-06
FLT3	294.841	3.04497	0.180787	16.8429	1.18274e-63	1.75396e-61
IFITM2	2435.43	3.04307	0.171298	17.7647	1.32569e-70	2.741e-68
LOC339192	37.0086	3.04301	0.43038	7.07052	1.54354e-12	8.81091e-12
CERKL	2.29071	3.04196	1.03437	2.9409	0.00327264	0.00655595
LOC100996351	6.26184	3.04126	0.69474	4.37755	1.20019e-05	3.42185e-05
MCHR1	21.1101	3.03914	0.484216	6.27642	3.46467e-10	1.59599e-09
IL12RB2	493.826	3.03621	0.182563	16.631	4.15657e-62	5.48336e-60
DENND1C	188.353	3.0357	0.206591	14.6942	7.01746e-49	4.39931e-47
HLA-DQB1	804.008	3.02957	0.597208	5.0729	3.91807e-07	1.31992e-06
CLECL1	57.4825	3.02916	0.377272	8.02911	9.81784e-16	7.39191e-15
SLC7A7	514.135	3.02847	0.229421	13.2004	8.72125e-40	3.39119e-38
LINC02285	6.257	3.0263	0.644385	4.69642	2.64767e-06	8.12977e-06
LINC00565	11.8013	3.02536	0.582565	5.19318	2.06735e-07	7.18046e-07
ADGRG5	71.9699	3.02498	0.279133	10.837	2.29774e-27	4.00068e-26
ISG20	289.702	3.02203	0.268926	11.2374	2.67113e-29	5.36295e-28
MX2	1541.29	3.01894	0.179261	16.8411	1.22039e-63	1.78517e-61
LOC100506100	6.72192	3.01803	0.651946	4.62927	3.6696e-06	1.10887e-05
CHI3L2	690.415	3.0151	0.322536	9.3481	8.9236e-21	9.84021e-20
SPRR2E	3804.76	3.01221	0.295107	10.2072	1.84165e-24	2.58661e-23
TRAF3IP3	263.49	3.01091	0.219101	13.7421	5.68349e-43	2.57831e-41
KLRD1	352.381	3.01006	0.245663	12.2528	1.62252e-34	4.51931e-33
UTS2	17.1061	3.00779	0.57544	5.22694	1.72343e-07	6.04747e-07
SAMD9L	4275.97	3.00676	0.201347	14.9332	2.00355e-50	1.37205e-48
EVI2B	4920.79	3.00305	0.194356	15.4513	7.39689e-54	6.11751e-52
HLA-DOA	59.7183	3.00277	0.302549	9.9249	3.24441e-23	4.19258e-22
ADGRE2	1493.52	3.00164	0.213389	14.0665	6.10254e-45	3.1544e-43
CR2	24.3208	3.00135	0.619977	4.84106	1.29151e-06	4.10453e-06
RASSF4	1152.92	2.99745	0.166095	18.0466	8.39155e-73	2.07406e-70
ENTHD1	9.28936	2.99733	0.656741	4.56395	5.01998e-06	1.49136e-05
ST8SIA4	1758.98	2.99347	0.154689	19.3516	1.97661e-83	9.65976e-81
RASAL3	258.397	2.98886	0.211909	14.1044	3.56717e-45	1.86177e-43
LY9	163.239	2.98486	0.324812	9.18948	3.94729e-20	4.14648e-19
UBASH3A	78.3434	2.98416	0.264081	11.3002	1.30989e-29	2.68509e-28
ERMN	100.674	2.9831	0.248408	12.0089	3.19151e-33	8.24844e-32
HSPA7	290.793	2.98053	0.269385	11.0642	1.87095e-28	3.53523e-27
LOC100996455	7.11753	2.97491	0.703778	4.22705	2.36773e-05	6.51814e-05
CCR3	21.7269	2.97423	0.450869	6.59666	4.2051e-11	2.11267e-10
BATF3	27.8454	2.97259	0.56294	5.28047	1.2885e-07	4.59784e-07
MYO7B	112.738	2.97065	0.329981	9.0025	2.20633e-19	2.19204e-18
LINC01169	3.91115	2.97053	0.845132	3.51487	0.000439969	0.00100817
KLK6	1320.13	2.97042	0.287724	10.3238	5.4975e-25	8.02531e-24
PROC	3.80885	2.97012	0.900925	3.29675	0.000978106	0.00213092
MX1	1736.69	2.96731	0.177229	16.7428	6.39458e-63	8.87114e-61
ADA2	4550.9	2.96343	0.235625	12.5769	2.83083e-36	8.97808e-35
RTP4	63.769	2.96327	0.30844	9.60728	7.44915e-22	8.86436e-21
PRR5L	337.178	2.96286	0.271792	10.9012	1.13746e-27	2.02641e-26
MSR1	2108.07	2.9624	0.37367	7.92784	2.22982e-15	1.6248e-14
CFP	163.025	2.96195	0.195249	15.1701	5.57736e-52	4.13552e-50
UPP1	425.846	2.9602	0.213529	13.8632	1.05784e-43	5.05485e-42
LOC101928143	22.8919	2.95985	0.466957	6.33859	2.31874e-10	1.08604e-09
MMP2-AS1	26.291	2.95799	0.496214	5.96112	2.50519e-09	1.06209e-08
MS4A6A	2156.61	2.95724	0.176447	16.7599	4.79158e-63	6.82341e-61
CCR4	159.276	2.95528	0.297523	9.93296	2.99226e-23	3.87606e-22
KLRF2	2.81603	2.95219	0.910355	3.24289	0.00118322	0.00254453
VAMP5	167.243	2.95084	0.288183	10.2395	1.31945e-24	1.8777e-23
PTPN7	183.446	2.94988	0.266642	11.0631	1.89496e-28	3.5712e-27
KLRC4-KLRK1	39.8614	2.94721	0.446252	6.60436	3.99249e-11	2.01244e-10
PIM2	448.547	2.94515	0.17566	16.7661	4.31731e-63	6.21809e-61
RNU4-1	26.4108	2.94223	0.51003	5.76873	7.98695e-09	3.21798e-08
SLC26A4	211.99	2.94214	0.224618	13.0984	3.36274e-39	1.25755e-37
FAM133DP	21.7627	2.94104	0.507302	5.79742	6.73436e-09	2.73793e-08
C11orf21	92.2314	2.93639	0.245135	11.9787	4.59716e-33	1.16297e-31
UBE2L6	1259.02	2.93519	0.175504	16.7244	8.70388e-63	1.1921e-60
CD300LB	53.257	2.93379	0.417475	7.02747	2.10318e-12	1.18949e-11
CIITA	2635.88	2.92847	0.184169	15.9009	6.24126e-57	5.88622e-55
DOK2	184.3	2.92575	0.233452	12.5326	4.95261e-36	1.53453e-34
MIR7848	8.66681	2.92154	0.5663	5.159	2.48273e-07	8.54179e-07
SULT1B1	83.4437	2.91895	0.33888	8.61351	7.08547e-18	6.31147e-17
LINC02081	7.2471	2.91886	0.790714	3.69142	0.000223002	0.000534881
LINC00694	16.7736	2.91841	0.593578	4.91664	8.80426e-07	2.86498e-06
LINC01842	2.67076	2.91837	0.898013	3.24981	0.00115482	0.00248695
PSMB10	370.628	2.91712	0.237187	12.2988	9.19125e-35	2.60738e-33
IGLL5	147.896	2.91444	0.700728	4.15915	3.19428e-05	8.64417e-05
DTHD1	73.6158	2.91405	0.393342	7.40845	1.27784e-13	8.04843e-13
SLCO5A1	91.7301	2.91155	0.323191	9.00876	2.08399e-19	2.07271e-18
IFNE	7.25978	2.90922	0.625429	4.65157	3.29424e-06	1.00009e-05
FAM225A	9.4708	2.90822	0.582565	4.99211	5.97247e-07	1.97579e-06
PYHIN1	223.989	2.90618	0.27528	10.5572	4.70652e-26	7.44697e-25
CD6	278.501	2.89047	0.223663	12.9233	3.32518e-38	1.16832e-36
PRKCQ	138.009	2.88985	0.269251	10.7329	7.12945e-27	1.20428e-25
ZNF878	12.2939	2.88844	0.539059	5.3583	8.4011e-08	3.06097e-07
NABP1	3098.75	2.88756	0.168709	17.1156	1.1345e-65	1.84811e-63
CD96	517.827	2.88369	0.195918	14.7188	4.88113e-49	3.09613e-47
ABCG4	51.1099	2.88353	0.33018	8.7332	2.47564e-18	2.27494e-17
BRINP1	10.7886	2.88099	0.524893	5.48872	4.04858e-08	1.52838e-07
MGC12916	149.62	2.88019	0.210646	13.6731	1.4702e-42	6.53175e-41
CGAS	293.821	2.8795	0.169427	16.9955	8.8693e-65	1.40233e-62
FERMT3	549.139	2.87818	0.24624	11.6885	1.459e-31	3.38801e-30
LINC00880	5.45842	2.87353	0.700011	4.10498	4.04347e-05	0.000108049
C15orf48	482.939	2.87331	0.289047	9.94062	2.77088e-23	3.60013e-22
HLA-DOB	6.20964	2.87181	0.709529	4.04749	5.17702e-05	0.000136407
NNMT	976.898	2.86905	0.146409	19.5962	1.66746e-85	1.05457e-82
ALDH1A3	819.73	2.86736	0.160237	17.8945	1.30166e-71	2.85609e-69
CD28	289.034	2.86321	0.239078	11.9761	4.74212e-33	1.19683e-31
HS3ST3B1	688.002	2.86174	0.18773	15.2439	1.80626e-52	1.35804e-50
TMSB15A	2.5705	2.86104	0.88948	3.21653	0.00129751	0.00277367
KCCAT198	3.25254	2.86023	0.909731	3.14404	0.00166635	0.00350944
IL10RA	2166.83	2.85151	0.193661	14.7243	4.50194e-49	2.86406e-47
MICB	11.816	2.85046	0.63202	4.51008	6.48018e-06	1.90672e-05
C3orf36	16.8607	2.84933	0.456149	6.24649	4.19775e-10	1.91929e-09
TNFAIP3	4119.84	2.84674	0.363105	7.83998	4.50613e-15	3.19892e-14
ACAP1	223.996	2.84062	0.247994	11.4544	2.23507e-30	4.82538e-29
FGD2	783.059	2.84035	0.227657	12.4764	1.00371e-35	3.04842e-34
SLC24A4	246.416	2.83916	0.226248	12.5488	4.03359e-36	1.26251e-34
DOCK2	2529.23	2.83668	0.20052	14.1466	1.95909e-45	1.04532e-43
BTN1A1	2.45181	2.82832	0.892489	3.16903	0.00152951	0.00323488
PRKCQ-AS1	41.128	2.828	0.28978	9.75912	1.68609e-22	2.08607e-21
TMC8	458.399	2.82587	0.222592	12.6953	6.27812e-37	2.05165e-35
SLA	679.013	2.82414	0.180556	15.6414	3.80411e-55	3.3252e-53
LAP3	2283.2	2.82303	0.173467	16.2742	1.50501e-59	1.69436e-57
GRIN3B	8.37824	2.8186	0.584993	4.81819	1.4487e-06	4.57838e-06
GVINP1	1072.56	2.81588	0.209274	13.4554	2.86075e-41	1.19214e-39
MSX2P1	5.10977	2.8151	0.752979	3.73861	0.000185037	0.000449995
HMGA2	50.1311	2.80807	0.344459	8.1521	3.57664e-16	2.79362e-15
CHST11	1082.3	2.80745	0.173179	16.2113	4.19798e-59	4.491e-57
CCDC88B	306.272	2.80473	0.363891	7.70762	1.28189e-14	8.79247e-14
MT1L	11.3765	2.80432	0.829137	3.38222	0.000719028	0.00159823
IFI44L	3960.24	2.79567	0.204801	13.6506	2.00178e-42	8.82055e-41
MIR181B1	13.4454	2.79222	0.664268	4.20345	2.62875e-05	7.19344e-05
DIO1	2.29179	2.78852	0.900829	3.0955	0.0019648	0.00409033
TMEM176A	419.771	2.78746	0.148666	18.7498	1.94372e-78	7.08402e-76
SAMD9	2897.36	2.7854	0.116227	23.9652	6.41669e-127	2.75956e-123
RELT	544.332	2.78421	0.180846	15.3955	1.75436e-53	1.42355e-51
LIMD2	292.115	2.78418	0.227609	12.2323	2.09004e-34	5.79151e-33
FASLG	55.9655	2.78024	0.374558	7.42273	1.14728e-13	7.25588e-13
CEACAM8	2.4101	2.77974	0.929619	2.9902	0.00278797	0.00565137
TNFRSF1B	1861.18	2.77892	0.181781	15.2872	9.30913e-53	7.25269e-51
PLAU	1113.52	2.77786	0.247416	11.2275	2.98883e-29	5.97849e-28
FNDC7	3.70938	2.77748	0.748517	3.71064	0.000206733	0.000498474
MIR4439	3.08268	2.77707	0.929643	2.98724	0.00281505	0.0056987
CYP24A1	52.6277	2.77677	0.361084	7.69011	1.47014e-14	1.00357e-13
FAM157C	111.594	2.7762	0.245663	11.3008	1.29979e-29	2.66692e-28
SIRPB2	404.317	2.77412	0.191759	14.4667	1.96794e-47	1.14991e-45
ZPLD1	5.63635	2.77333	0.705017	3.9337	8.36491e-05	0.00021375
ADORA3	61.0026	2.77159	0.348638	7.94974	1.86899e-15	1.3707e-14
PARP14	8804.6	2.77157	0.186866	14.8318	9.12344e-50	6.07373e-48
CCR8	22.2924	2.77127	0.488468	5.67338	1.40008e-08	5.52098e-08
CIRBP-AS1	6.61335	2.77019	0.601494	4.60551	4.11455e-06	1.23655e-05
LMNB1	785.069	2.76716	0.169333	16.3415	4.99977e-60	5.81135e-58
ARL11	127.833	2.76388	0.210296	13.1428	1.87251e-39	7.06394e-38
NYAP2	15.0657	2.76352	0.573747	4.81662	1.46007e-06	4.6123e-06
LINC01136	45.0422	2.76346	0.528849	5.22543	1.73751e-07	6.09489e-07
GBP2	5949.94	2.76189	0.182428	15.1397	8.86787e-52	6.46393e-50
KLRC4	121.868	2.76096	0.403329	6.84543	7.62454e-12	4.10081e-11
OR5B21	19.4055	2.75975	0.441395	6.25233	4.04384e-10	1.85246e-09
P4HA3	32.0299	2.75473	0.529475	5.20276	1.96348e-07	6.83292e-07
FAM71A	4.28069	2.75341	0.921753	2.98714	0.00281599	0.00569957
LOC105747689	294.222	2.75154	0.211187	13.0289	8.37799e-39	3.06903e-37
FZD2	119.063	2.75079	0.196572	13.9938	1.70106e-44	8.52631e-43
FOXP3	312.915	2.75073	0.277851	9.90003	4.16159e-23	5.34567e-22
TMSB10	2617.52	2.74839	0.204152	13.4625	2.60003e-41	1.08983e-39
ARRB2	1367.58	2.7479	0.208286	13.193	9.63341e-40	3.73238e-38
VGLL1	4.33631	2.74577	0.850029	3.2302	0.00123703	0.00264992
ARL14	4.6872	2.74504	0.769323	3.56812	0.000359553	0.000837529
GPR68	235.665	2.74215	0.216593	12.6604	9.8045e-37	3.17509e-35
ARHGDIB	4015.69	2.74134	0.170713	16.0581	5.01356e-58	5.08521e-56
TVP23A	52.7375	2.74095	0.334206	8.20138	2.3764e-16	1.8849e-15
PTAFR	1455.45	2.74015	0.194082	14.1186	2.91926e-45	1.53104e-43
TNC	12637.4	2.73914	0.212973	12.8614	7.41908e-38	2.54844e-36
FBN2	237.831	2.73742	0.261593	10.4645	1.25805e-25	1.93642e-24
GPR3	7.62441	2.73125	0.594694	4.5927	4.3754e-06	1.30945e-05
MIR4736	5.79282	2.73065	0.762793	3.5798	0.000343851	0.000802543
MILR1	303.439	2.7301	0.217007	12.5807	2.69602e-36	8.56314e-35
TLR1	1663.7	2.72546	0.160229	17.0098	6.95133e-65	1.10722e-62
PRSS53	274.165	2.72404	0.297674	9.15109	5.6364e-20	5.8494e-19
CD79B	34.2304	2.72334	0.369301	7.37431	1.65199e-13	1.03054e-12
PTGIR	86.2757	2.72226	0.279749	9.73109	2.2219e-22	2.72703e-21
NFKBIE	214.774	2.72085	0.319636	8.51233	1.70473e-17	1.47631e-16
TRPM2	338.327	2.71991	0.171321	15.8761	9.27747e-57	8.63608e-55
RAB39A	121.05	2.71897	0.24884	10.9266	8.60229e-28	1.5505e-26
ANKRD34B	5.19701	2.71345	0.734447	3.69455	0.000220278	0.000528525
MYBPC3	50.6608	2.71338	0.472036	5.74825	9.01725e-09	3.61683e-08
MIR3142	3.15495	2.71076	0.940298	2.88287	0.00394072	0.00778763
CD226	205.899	2.70918	0.176503	15.3492	3.58846e-53	2.8685e-51
SP140	282.657	2.70809	0.236912	11.4308	2.93305e-30	6.28181e-29
GCH1	1179.1	2.70785	0.224653	12.0535	1.85954e-33	4.87035e-32
CDH3	2230.46	2.70745	0.24174	11.1998	4.08535e-29	8.11148e-28
CEMIP	1203.84	2.70451	0.168555	16.0453	6.16617e-58	6.1102e-56
MT1E	190.673	2.70315	0.233306	11.5863	4.83758e-31	1.09153e-29
SPP1	231.497	2.70036	0.549742	4.91206	9.01247e-07	2.92698e-06
OAS3	3490.14	2.70028	0.196328	13.7539	4.82317e-43	2.20197e-41
GPR4	497.391	2.69067	0.213696	12.5911	2.36444e-36	7.54342e-35
SAA1	187.604	2.68952	0.553325	4.86066	1.16996e-06	3.74258e-06
SLC6A14	1931.89	2.68898	0.191838	14.017	1.22747e-44	6.22505e-43
MCOLN2	679.817	2.68494	0.160306	16.7488	5.77651e-63	8.11845e-61
CD4	2481.11	2.682	0.191676	13.9924	1.73539e-44	8.67818e-43
OR2B6	3.91827	2.68119	0.795485	3.37051	0.000750299	0.00166498
SDS	28.3734	2.67943	0.568278	4.71501	2.41701e-06	7.44918e-06
INHBA	1549.91	2.67659	0.210977	12.6867	7.012e-37	2.28107e-35
PARVG	498.214	2.67621	0.175412	15.2568	1.48453e-52	1.12798e-50
CAMK4	471.435	2.67593	0.24006	11.1469	7.41298e-29	1.44647e-27
PTPN22	824.562	2.67408	0.201434	13.2753	3.22124e-40	1.28386e-38
VSIG4	1161.89	2.66893	0.243711	10.9512	6.55955e-28	1.19332e-26
CYP27B1	99.8738	2.66654	0.281341	9.47797	2.59276e-21	2.97345e-20
FMNL1	1231.39	2.66591	0.212117	12.5681	3.16104e-36	1.00106e-34
FAM20A	1191.3	2.66544	0.153968	17.3116	3.84677e-67	6.61736e-65
HVCN1	205.135	2.66359	0.227561	11.7049	1.2026e-31	2.82001e-30
SLC39A8	3533.65	2.66319	0.140352	18.9751	2.74004e-80	1.07126e-77
REN	14.8629	2.66076	0.630772	4.21825	2.46203e-05	6.75794e-05
ODF3B	414.668	2.66021	0.19886	13.3773	8.20611e-41	3.34831e-39
LINC00513	50.195	2.65834	0.526832	5.04591	4.51378e-07	1.51325e-06
CPVL	1456.1	2.6582	0.161229	16.4871	4.54242e-61	5.64599e-59
OR52K2	10.9064	2.65674	0.540108	4.91891	8.70261e-07	2.83362e-06
LOC101927964	8.96654	2.64751	0.615146	4.30388	1.67833e-05	4.70585e-05
NT5DC4	4.98205	2.64237	0.617546	4.27882	1.87884e-05	5.23394e-05
LOC105375218	18.0385	2.63717	0.524081	5.03198	4.85444e-07	1.62139e-06
ZBTB20-AS1	9.06259	2.63257	0.562022	4.6841	2.81194e-06	8.60225e-06
RASGRP4	365.817	2.63014	0.222812	11.8043	3.70946e-32	8.97239e-31
HAVCR2	492.173	2.62984	0.226466	11.6125	3.56019e-31	8.10104e-30
IRF7	23.4559	2.62802	0.713806	3.6817	0.000231685	0.000554224
DRAM1	820.194	2.62707	0.161671	16.2495	2.25366e-59	2.5109e-57
LYSMD2	141.028	2.62688	0.198728	13.2185	6.86174e-40	2.68758e-38
POU2F2	472.934	2.62529	0.190317	13.7943	2.75825e-43	1.28936e-41
APOL2	601.255	2.624	0.182716	14.3611	9.07951e-47	5.15136e-45
FCGR2C	1420.51	2.62241	0.212207	12.3578	4.42163e-35	1.28832e-33
SNAI1	139.471	2.61909	0.213453	12.2701	1.31095e-34	3.6705e-33
GLT1D1	142.956	2.61828	0.238408	10.9823	4.64751e-28	8.53419e-27
ARPC1B	899.498	2.6182	0.190302	13.7581	4.55339e-43	2.08322e-41
TMEM52B	7.57689	2.61721	0.525452	4.98087	6.32989e-07	2.08984e-06
B2M	3949.46	2.61574	0.236027	11.0824	1.52785e-28	2.9203e-27
LOC101927851	9.80935	2.60965	0.609092	4.28449	1.8316e-05	5.11095e-05
ARHGAP15	878.89	2.60668	0.179809	14.497	1.26645e-47	7.48144e-46
PDCD1LG2	523.927	2.60415	0.214539	12.1384	6.61342e-34	1.77317e-32
LINC01206	9.87909	2.60321	0.720955	3.61077	0.000305286	0.000718539
TRAF1	1247.35	2.60281	0.226686	11.482	1.62503e-30	3.54751e-29
RHOF	192.979	2.6011	0.2814	9.24342	2.38731e-20	2.54888e-19
PRSS30P	4.64761	2.59814	0.793279	3.27519	0.00105591	0.00228861
PSME2	782.183	2.59756	0.210715	12.3273	6.45414e-35	1.85044e-33
UCP2	3019.46	2.59304	0.18069	14.3508	1.05334e-46	5.92931e-45
MPEG1	6186.02	2.59067	0.160623	16.1289	1.59742e-58	1.65939e-56
MAK	29.447	2.59062	0.344608	7.51759	5.57948e-14	3.62683e-13
ABI3	302.567	2.58745	0.217758	11.8822	1.46437e-32	3.59866e-31
IL27RA	139.662	2.58356	0.224248	11.521	1.03409e-30	2.27129e-29
LINC01433	8.43569	2.57922	0.684266	3.76933	0.000163689	0.000401529
LOC101928075	8.27035	2.57749	0.669009	3.8527	0.000116821	0.000292501
PIF1	33.0728	2.57703	0.380943	6.76487	1.33426e-11	7.03888e-11
LINC01127	14.4239	2.57677	0.468602	5.49885	3.8228e-08	1.44696e-07
PTPRO	343.184	2.57564	0.235969	10.9151	9.75733e-28	1.74698e-26
TMIGD2	5.1785	2.57436	0.759229	3.39076	0.000696989	0.00155213
LINC01002	18.3826	2.57422	0.44621	5.76908	7.97045e-09	3.21193e-08
LOC100505622	4.57941	2.57307	0.732051	3.51487	0.000439968	0.00100817
TRIM22	4160.11	2.57305	0.15665	16.4255	1.25699e-60	1.54451e-58
DNAI2	2.51648	2.57198	0.902527	2.84975	0.00437534	0.0085678
S100A2	1079.24	2.57168	0.228616	11.2489	2.3453e-29	4.73085e-28
APOL4	800.903	2.57048	0.204562	12.5658	3.25675e-36	1.02834e-34
RAB20	107.458	2.5698	0.270443	9.50219	2.05531e-21	2.37865e-20
TMSB4X	10967.2	2.56812	0.161617	15.8902	7.41302e-57	6.96079e-55
FTH1	11573.7	2.56629	0.21994	11.6682	1.85372e-31	4.28608e-30
CNFN	1173.34	2.56441	0.246887	10.387	2.84172e-25	4.24933e-24
LINC01268	32.0223	2.56414	0.359842	7.12575	1.03512e-12	6.00761e-12
SUSD3	48.8634	2.56386	0.339886	7.54329	4.58251e-14	3.00511e-13
PLCB2	838.501	2.56351	0.183169	13.9953	1.66469e-44	8.38312e-43
IFI35	262.561	2.56309	0.213098	12.0278	2.53912e-33	6.61164e-32
TBX20	9.04202	2.56037	0.606393	4.22229	2.4183e-05	6.64631e-05
TBXAS1	285.539	2.56036	0.29417	8.70367	3.21319e-18	2.93016e-17
AGMAT	16.7435	2.55978	0.395839	6.46672	1.0015e-10	4.85904e-10
XDH	556.452	2.55957	0.228104	11.2211	3.21273e-29	6.40847e-28
LACTB2-AS1	6.68271	2.55949	0.634367	4.03472	5.46685e-05	0.000143621
NCKAP1L	3059.45	2.55778	0.194887	13.1244	2.38591e-39	8.96926e-38
NCF2	953.216	2.55461	0.188137	13.5784	5.37567e-42	2.31186e-40
GCNT3	4.38579	2.5528	0.724263	3.52468	0.000423991	0.000974254
RRM2	618.724	2.55261	0.14707	17.3564	1.76334e-67	3.05782e-65
CDX1	5.23498	2.55086	0.83298	3.06233	0.0021962	0.00453345
ARHGAP25	554.539	2.55045	0.178657	14.2757	3.10364e-46	1.70249e-44
LINC02099	10.8488	2.55013	0.584249	4.36479	1.27242e-05	3.61725e-05
TMEM229A	6.5014	2.54988	0.821645	3.10339	0.0019132	0.00399026
XAF1	3281.99	2.54681	0.160025	15.9151	4.97911e-57	4.73742e-55
CX3CR1	548.218	2.5458	0.156572	16.2596	1.90877e-59	2.13773e-57
CYTOR	292.354	2.54355	0.237437	10.7125	8.89132e-27	1.49251e-25
HLA-B	4464.4	2.54277	0.222038	11.4519	2.29916e-30	4.95379e-29
OR2L8	8.1619	2.54193	0.581916	4.3682	1.25273e-05	3.5622e-05
ADAM12	1269.36	2.5409	0.243349	10.4414	1.60436e-25	2.44671e-24
ACY3	3.80427	2.5398	0.856364	2.96579	0.00301906	0.0060871
LAG3	107.059	2.53972	0.310551	8.17813	2.88283e-16	2.27234e-15
CKS2	92.0825	2.5396	0.224685	11.3029	1.26907e-29	2.60888e-28
KLK9	339.744	2.53412	0.304232	8.32957	8.11399e-17	6.64414e-16
NEFH	8.02509	2.53127	0.606913	4.17074	3.03617e-05	8.25162e-05
LOC101928896	3.73971	2.53083	0.832612	3.03963	0.0023687	0.00485874
FCGR2B	589.151	2.5279	0.205322	12.3119	7.81511e-35	2.22581e-33
CLNK	253.285	2.52263	0.249947	10.0927	5.95191e-24	8.0798e-23
ARHGAP45	813.552	2.52212	0.178436	14.1346	2.32333e-45	1.22447e-43
IRAK2	464.457	2.52054	0.207489	12.1479	5.88892e-34	1.59082e-32
IL2RB	452.815	2.51905	0.137227	18.3569	2.90985e-75	8.12603e-73
FAM78A	309.338	2.51876	0.197693	12.7408	3.50997e-37	1.15937e-35
GBAT2	5.18077	2.51795	0.67738	3.71719	0.000201449	0.000486659
COL4A2-AS1	7.62426	2.5127	0.55988	4.48792	7.19205e-06	2.1018e-05
SNAI3	34.8885	2.5125	0.378744	6.63376	3.27235e-11	1.66585e-10
SCML4	169.617	2.51222	0.257343	9.76215	1.63655e-22	2.02711e-21
GPA33	7.22522	2.50671	0.70401	3.56063	0.000369973	0.000859778
UBBP4	3.97758	2.50549	0.609923	4.10788	3.99311e-05	0.000106769
CACNA1I	31.7309	2.50269	0.331928	7.53986	4.70491e-14	3.0835e-13
AQP9	3331.67	2.5004	0.29567	8.45671	2.75022e-17	2.33655e-16
PREX1	1801.17	2.50027	0.170021	14.7057	5.92913e-49	3.7279e-47
RNF19B	2147.49	2.49928	0.23085	10.8264	2.58066e-27	4.45718e-26
MYD88	3642.99	2.49917	0.151297	16.5183	2.71116e-61	3.40924e-59
LOC100130298	2.36094	2.49791	0.852403	2.93044	0.00338487	0.00676314
SERTM2	4.61581	2.49607	0.760034	3.28416	0.00102286	0.00222123
DDX60L	3612.75	2.49295	0.178523	13.9643	2.57532e-44	1.26144e-42
IL22RA2	26.9267	2.49074	0.447013	5.57197	2.51881e-08	9.69774e-08
MAP4K1	256.771	2.48836	0.194367	12.8024	1.58957e-37	5.38275e-36
HP	16.4985	2.48479	0.513084	4.84285	1.27991e-06	4.07091e-06
C17orf99	8.84587	2.48333	0.508108	4.88741	1.02171e-06	3.29481e-06
FHAD1	51.0511	2.4817	0.352929	7.03171	2.04015e-12	1.15506e-11
STEAP1	421.174	2.47813	0.17521	14.1437	2.04122e-45	1.08376e-43
BCL3	848.73	2.47547	0.176002	14.065	6.23217e-45	3.20599e-43
TSPAN32	63.6557	2.47523	0.314208	7.8777	3.33475e-15	2.38944e-14
C16orf54	141.15	2.47235	0.190775	12.9595	2.07525e-38	7.37587e-37
KCNE5	7.03258	2.47004	0.520382	4.7466	2.06869e-06	6.42539e-06
RGS19	217.782	2.46889	0.153836	16.0488	5.82568e-58	5.79952e-56
TKTL2	6.16266	2.46839	0.632588	3.90205	9.53816e-05	0.000241492
TNR	13.814	2.46836	0.549768	4.48982	7.1283e-06	2.08516e-05
OMG	7.80004	2.46749	0.676978	3.64487	0.00026753	0.000634792
MEI1	55.8511	2.46668	0.413327	5.96786	2.40385e-09	1.02134e-08
VMP1	13655.9	2.46464	0.16135	15.2751	1.12085e-52	8.66968e-51
DYNAP	29.9942	2.46397	0.503956	4.88926	1.01216e-06	3.26501e-06
S100A11	8959.46	2.46013	0.132416	18.5788	4.77195e-77	1.53151e-74
LINC02365	4.66408	2.46005	0.67975	3.61906	0.000295681	0.00069784
STAT4	441.782	2.45901	0.214889	11.4431	2.54477e-30	5.47202e-29
PIK3CD	684.503	2.4583	0.174082	14.1215	2.79965e-45	1.47191e-43
ACKR2	677.859	2.45775	0.199983	12.2898	1.02767e-34	2.9e-33
MIR3161	22.3809	2.45486	0.438135	5.60297	2.1071e-08	8.16672e-08
LINC00299	47.0934	2.4523	0.339855	7.21574	5.36416e-13	3.18634e-12
CYP2S1	361.897	2.4521	0.208004	11.7887	4.46303e-32	1.07588e-30
RGS16	127.645	2.45118	0.306458	7.9984	1.26045e-15	9.40114e-15
APOL3	1031.6	2.44945	0.156208	15.6806	2.0516e-55	1.83052e-53
MDS2	5.20141	2.44911	0.691592	3.54126	0.000398216	0.000920277
LINC01891	13.5746	2.44807	0.535816	4.56887	4.9036e-06	1.4584e-05
BISPR	177.19	2.44549	0.239019	10.2314	1.4347e-24	2.03499e-23
KIF20A	213.305	2.44288	0.182055	13.4184	4.71949e-41	1.94041e-39
KRT6B	11210.1	2.44267	0.246944	9.89158	4.52841e-23	5.7961e-22
LOC100288175	13.0697	2.4415	0.607554	4.01856	5.85541e-05	0.000153249
GIMAP4	1455.53	2.43902	0.185544	13.1452	1.81247e-39	6.86154e-38
CEP55	251.322	2.43837	0.19428	12.5508	3.93343e-36	1.23475e-34
CD68	3583.86	2.43803	0.228325	10.6779	1.29177e-26	2.13998e-25
TMEM171	41.2019	2.43786	0.390242	6.24703	4.18332e-10	1.9131e-09
LPXN	794.88	2.43782	0.170443	14.3028	2.10082e-46	1.17335e-44
LOC100129540	5.39821	2.43746	0.606145	4.02124	5.78923e-05	0.000151609
NFAM1	525.497	2.43532	0.231281	10.5297	6.30218e-26	9.91338e-25
RELB	339.894	2.43323	0.220086	11.0558	2.05441e-28	3.85479e-27
LINC02033	58.2761	2.42772	0.296148	8.19765	2.45136e-16	1.94078e-15
PARP9	4527.69	2.42772	0.17434	13.9252	4.45035e-44	2.16018e-42
KHDRBS2	8.2446	2.42445	0.616714	3.93124	8.45102e-05	0.000215822
PTPRN	5.44818	2.42432	0.674931	3.59195	0.000328214	0.000768215
DLEU7	16.7278	2.42258	0.469165	5.1636	2.4225e-07	8.34524e-07
FAM83A	548.162	2.42104	0.263539	9.18665	4.0527e-20	4.25306e-19
TNFAIP2	6021.25	2.41877	0.193432	12.5045	7.04989e-36	2.16254e-34
SLC39A14	1644.22	2.41723	0.168661	14.3319	1.38246e-46	7.7616e-45
TRAT1	106.74	2.41707	0.22132	10.9212	9.13039e-28	1.63882e-26
RIPOR2	1717.17	2.41539	0.159369	15.156	6.915e-52	5.07485e-50
PLSCR1	2228.68	2.41519	0.155227	15.5591	1.38012e-54	1.16838e-52
CD209	1378.02	2.41463	0.174352	13.8492	1.2866e-43	6.12075e-42
LINC00487	5.71709	2.41194	0.618791	3.89782	9.70623e-05	0.000245343
LGALS9C	9.05875	2.40768	0.548241	4.39165	1.12494e-05	3.21543e-05
IFIH1	1485.66	2.40529	0.19437	12.3748	3.57961e-35	1.05162e-33
HLA-C	2946.05	2.40379	0.216846	11.0853	1.47926e-28	2.82994e-27
BASP1-AS1	6.75542	2.40303	0.595704	4.03393	5.48508e-05	0.000144065
LOC101927476	3.55893	2.39891	0.748774	3.20378	0.00135636	0.00289028
HLA-A	3539.55	2.39721	0.262002	9.14961	5.71386e-20	5.92121e-19
LY96	222.285	2.39669	0.219728	10.9075	1.06096e-27	1.89326e-26
HERC6	1049	2.39609	0.201116	11.914	1.00091e-32	2.48815e-31
LINC02207	10.9285	2.39549	0.502222	4.76977	1.84432e-06	5.75761e-06
FABP5	2405.25	2.39519	0.20546	11.6577	2.09652e-31	4.82155e-30
SLPI	596.111	2.39373	0.229187	10.4444	1.5537e-25	2.3745e-24
PTPN6	769.509	2.392	0.219262	10.9093	1.03998e-27	1.85736e-26
ST18	150.665	2.3914	0.248005	9.64256	5.28522e-22	6.3349e-21
C1orf54	68.8628	2.39017	0.248705	9.61045	7.22354e-22	8.60542e-21
SKAP1	114.607	2.38977	0.221092	10.8089	3.12228e-27	5.37537e-26
CD22	68.0082	2.38969	0.315435	7.57587	3.56738e-14	2.35811e-13
SAMHD1	5084.32	2.3896	0.166452	14.3561	9.75726e-47	5.52132e-45
VMO1	13.1242	2.38872	0.675312	3.53721	0.000404377	0.000933274
HLA-F	127.44	2.38693	0.304951	7.82726	4.98628e-15	3.52813e-14
GPSM3	23.8187	2.38636	0.605745	3.93955	8.16333e-05	0.000209071
BRE-AS1	40.7525	2.38365	0.397782	5.99235	2.06832e-09	8.84019e-09
ADRB3	4.94209	2.38143	0.816553	2.91644	0.0035405	0.00705376
ADH4	18.2195	2.38067	0.628484	3.78796	0.000151892	0.000374385
PSTPIP1	207.331	2.37995	0.244299	9.74196	1.99664e-22	2.45898e-21
MIR181A1HG	105.999	2.3798	0.216294	11.0026	3.71231e-28	6.86379e-27
ROR1-AS1	4.49082	2.37687	0.728444	3.26294	0.00110262	0.00238312
NMI	412.277	2.37341	0.120234	19.7399	9.7925e-87	6.38085e-84
ZNF705A	4.95317	2.37139	0.669671	3.54113	0.000398418	0.000920608
ICAM3	204.042	2.37004	0.267798	8.85011	8.74338e-19	8.32266e-18
SNAP25	87.3784	2.36579	0.366513	6.45485	1.08329e-10	5.23343e-10
C12orf42	24.4008	2.36475	0.420952	5.61761	1.93612e-08	7.538e-08
LINC00856	7.18564	2.36292	0.568433	4.1569	3.22602e-05	8.72458e-05
C9orf139	32.5865	2.36151	0.471532	5.00816	5.49527e-07	1.82353e-06
LOC100506585	19.288	2.36091	0.417773	5.65119	1.59342e-08	6.249e-08
CD33	187.709	2.36052	0.232985	10.1316	3.99994e-24	5.48538e-23
MLKL	441.716	2.35744	0.1541	15.2982	7.86266e-53	6.19307e-51
PRMT5-AS1	7.50192	2.35517	0.747764	3.14962	0.00163482	0.00344609
KCNK10	32.9204	2.35442	0.35367	6.65711	2.79261e-11	1.4335e-10
SPRR1A	1301.27	2.3532	0.371144	6.34039	2.29178e-10	1.07505e-09
COL4A1	14021.3	2.35256	0.214832	10.9507	6.59246e-28	1.19829e-26
CLDND2	5.54778	2.34933	0.666905	3.52274	0.000427103	0.00098109
KLRK1	8.26105	2.34679	0.74784	3.13808	0.00170056	0.0035759
CAND1.11	18.9546	2.34541	0.574104	4.08534	4.40127e-05	0.000117168
MS4A4A	602.622	2.34157	0.201627	11.6134	3.52455e-31	8.02844e-30
LINC02361	11.2052	2.34111	0.505989	4.6268	3.71366e-06	1.1214e-05
TNFSF10	4026.6	2.34066	0.10973	21.331	5.85297e-101	8.04556e-98
ZFP36	6585.93	2.34055	0.261102	8.96411	3.12791e-19	3.06841e-18
FLJ32255	165.522	2.33821	0.211289	11.0664	1.82599e-28	3.4594e-27
MIR9-3HG	21.9355	2.3376	0.432104	5.40979	6.30974e-08	2.33224e-07
HHLA2	5.55039	2.33561	0.710044	3.28939	0.00100403	0.00218364
SLC15A3	362.609	2.33554	0.234379	9.96479	2.1734e-23	2.85141e-22
HS3ST1	50.2015	2.33349	0.21314	10.9481	6.78188e-28	1.23064e-26
DNAAF1	8.39969	2.33128	0.723099	3.22401	0.00126408	0.00270518
HAS3	461.735	2.33112	0.196263	11.8776	1.54836e-32	3.80072e-31
SLC25A19	84.5206	2.32715	0.244889	9.50286	2.04204e-21	2.36457e-20
PLEKHO1	536.058	2.323	0.229016	10.1434	3.54634e-24	4.882e-23
HMMR	155.866	2.32186	0.258223	8.9917	2.43426e-19	2.41216e-18
RCSD1	919.384	2.3178	0.15995	14.4908	1.38539e-47	8.16164e-46
CTRL	65.9023	2.31624	0.218567	10.5974	3.06441e-26	4.93219e-25
MIR5194	39.6548	2.30922	0.343657	6.71955	1.82291e-11	9.50256e-11
ZC3H12A	1309.44	2.30825	0.187588	12.3049	8.51986e-35	2.42256e-33
GRAMD1B	379.145	2.30789	0.190491	12.1155	8.73931e-34	2.32002e-32
DPEP3	7.75055	2.30671	0.585496	3.93974	8.15691e-05	0.000208981
CXCL16	1796.68	2.30317	0.133361	17.2703	7.87588e-67	1.34409e-64
TTC16	7.49249	2.30301	0.735218	3.13241	0.00173376	0.00363895
TXNDC2	3.87188	2.30189	0.722082	3.18785	0.00143337	0.00304321
GOLGA8J	5.19909	2.30066	0.727461	3.16259	0.00156374	0.00330408
KIF21B	433.954	2.30023	0.218692	10.5181	7.1301e-26	1.11911e-24
PLTP	3022.69	2.30019	0.156157	14.73	4.13664e-49	2.63947e-47
MIR511	3.43121	2.3001	0.785586	2.92788	0.00341283	0.00681445
ZEB2-AS1	5.99	2.30009	0.792571	2.90206	0.00370719	0.00735997
STX11	987.723	2.29968	0.191769	11.9919	3.9167e-33	9.9906e-32
SIGLEC16	32.0919	2.29781	0.467479	4.91533	8.86343e-07	2.88249e-06
RS1	6.52454	2.29754	0.762543	3.01299	0.00258685	0.00527326
ADAM28	905.288	2.29703	0.135915	16.9005	4.45747e-64	6.7978e-62
GJD3	100.568	2.29447	0.248688	9.22632	2.80099e-20	2.9743e-19
NLRP12	31.4201	2.29243	0.465477	4.92491	8.43994e-07	2.75184e-06
SPHK1	194.389	2.29166	0.230267	9.95218	2.46713e-23	3.2152e-22
CASP1	622.82	2.29005	0.197278	11.6082	3.74283e-31	8.49864e-30
CCDC26	34.4368	2.28947	0.442802	5.17042	2.3357e-07	8.06689e-07
LINC01929	13.5912	2.28866	0.500331	4.57429	4.77834e-06	1.42351e-05
DYSF	1134.61	2.2881	0.163792	13.9696	2.39131e-44	1.17398e-42
SIGLEC1	1778.78	2.28701	0.177023	12.9193	3.50357e-38	1.22899e-36
TNFSF8	259.077	2.28474	0.198143	11.5308	9.23285e-31	2.03834e-29
IL10RB-AS1	10.51	2.28216	0.500178	4.5627	5.05007e-06	1.49968e-05
MIR4769	3.73189	2.28049	0.801828	2.84412	0.00445349	0.00870339
GBP3	971.376	2.28044	0.187763	12.1453	6.07659e-34	1.6374e-32
RAB31	2388.06	2.27991	0.116462	19.5765	2.45546e-85	1.46666e-82
CDKN3	116.92	2.2763	0.18785	12.1177	8.51452e-34	2.26594e-32
HAR1A	3.79181	2.27583	0.763307	2.98153	0.00286808	0.00579736
TMEM92	9.56916	2.27384	0.543962	4.18014	2.91326e-05	7.93362e-05
OR1Q1	4.98061	2.27109	0.744167	3.05186	0.00227431	0.00467941
TSPOAP1-AS1	218.721	2.26995	0.224927	10.0919	5.99851e-24	8.13792e-23
GIMAP2	292.917	2.2681	0.211641	10.7167	8.49501e-27	1.42933e-25
LINC01410	136.832	2.26679	0.231736	9.78176	1.34842e-22	1.68087e-21
WTAPP1	68.2101	2.26629	0.28691	7.89896	2.81247e-15	2.02874e-14
CTSC	5572.05	2.26522	0.126019	17.9753	3.04328e-72	7.27107e-70
GRAP	102.92	2.26513	0.241805	9.36758	7.42117e-21	8.23838e-20
TUBB3	101.229	2.26406	0.238863	9.47847	2.58045e-21	2.96091e-20
PRSS22	339.478	2.26342	0.437123	5.178	2.24274e-07	7.76206e-07
LOC401463	9.92542	2.26054	0.520192	4.34559	1.38901e-05	3.92793e-05
RAB39B	29.3661	2.25895	0.363323	6.21745	5.05287e-10	2.2903e-09
CACNA1E	34.5427	2.25691	0.334169	6.75381	1.44013e-11	7.57699e-11
EDNRB-AS1	10.1962	2.2569	0.693555	3.25411	0.0011375	0.00245332
LOC101928231	12.5299	2.25488	0.629823	3.58018	0.000343355	0.000801472
SLC22A16	7.73367	2.25286	0.753781	2.98874	0.0028013	0.00567517
PLAC4	4.51099	2.25043	0.617152	3.64648	0.000265862	0.000631135
LINC00944	8.74519	2.24819	0.595676	3.77418	0.000160532	0.000393965
CHAC1	59.2072	2.24709	0.563048	3.99095	6.58105e-05	0.000171146
SCG2	9.12248	2.24547	0.577366	3.88916	0.000100591	0.000253786
LOC100506178	15.3675	2.2453	0.362178	6.19945	5.66612e-10	2.55534e-09
MYBPC2	8.12428	2.24489	0.610969	3.67431	0.00023849	0.000569331
FAM221B	11.6498	2.24331	0.509502	4.40294	1.06792e-05	3.06016e-05
LOC102724163	7.00446	2.24132	0.747369	2.99894	0.0027092	0.00550311
DIRC1	10.5658	2.24083	0.632439	3.54315	0.000395378	0.000914058
HSF5	25.905	2.23999	0.349881	6.40214	1.53215e-10	7.29857e-10
LINC00243	3.35908	2.23942	0.765477	2.92551	0.00343887	0.0068621
LOC100505501	19.6847	2.23936	0.462889	4.83779	1.31293e-06	4.16953e-06
GK3P	7.00923	2.23832	0.574866	3.89363	9.87535e-05	0.000249442
GFI1	44.4536	2.23525	0.285634	7.8256	5.05243e-15	3.57141e-14
BTK	462.269	2.23176	0.193641	11.5252	9.84349e-31	2.16647e-29
LIPG	612.548	2.22818	0.206697	10.7799	4.2813e-27	7.29483e-26
ARHGAP22-IT1	20.5745	2.22774	0.424306	5.25032	1.51834e-07	5.36899e-07
LINC02009	36.8783	2.22568	0.337155	6.60136	4.0741e-11	2.05069e-10
LINC02362	23.8607	2.22527	0.414794	5.36476	8.10577e-08	2.96073e-07
LAIR1	38.117	2.2233	0.337556	6.58647	4.50395e-11	2.25701e-10
NOS2	73.3556	2.21975	0.402283	5.51788	3.43122e-08	1.30517e-07
ASF1B	110.958	2.21599	0.227717	9.73134	2.21643e-22	2.72187e-21
TYMS	189.034	2.21367	0.195664	11.3137	1.12307e-29	2.32206e-28
PFN1	17270.5	2.21158	0.165804	13.3386	1.38109e-40	5.59276e-39
HAR1B	5.12635	2.20989	0.611399	3.61448	0.000300947	0.00070918
NDC80	186.609	2.2097	0.21455	10.2992	7.1036e-25	1.02861e-23
EXOC3L2	64.3217	2.20927	0.2459	8.98444	2.60063e-19	2.56873e-18
SH2B2	97.1848	2.20877	0.241838	9.13329	6.64502e-20	6.86301e-19
MXD1	3991.49	2.20761	0.163869	13.4718	2.29193e-41	9.62566e-40
ARID5A	510.364	2.20748	0.184688	11.9525	6.30248e-33	1.5832e-31
PCDH17	414.776	2.20742	0.235964	9.35492	8.36647e-21	9.24957e-20
GRAMD1A	839.703	2.20651	0.20473	10.7777	4.38746e-27	7.46979e-26
TMEM132A	287.911	2.20634	0.179307	12.3049	8.52848e-35	2.42256e-33
MIR650	5.3692	2.20589	0.68999	3.19698	0.00138874	0.00295469
LINC01374	11.632	2.20445	0.590432	3.73361	0.000188752	0.000458406
TMIGD3	24.7919	2.20334	0.319473	6.8968	5.31885e-12	2.89328e-11
CLEC5A	375.047	2.20295	0.235723	9.3455	9.14532e-21	1.00692e-19
CCNA1	12.2792	2.20252	0.466056	4.72586	2.29144e-06	7.08146e-06
MIR503HG	18.726	2.20162	0.473658	4.64811	3.34983e-06	1.0161e-05
MFNG	167.426	2.20009	0.212147	10.3706	3.37433e-25	5.01092e-24
GIMAP7	140.121	2.19794	0.206931	10.6216	2.36544e-26	3.8388e-25
LINC00544	3.67752	2.19774	0.769235	2.85705	0.00427599	0.00839081
KBTBD8	158.596	2.19759	0.148891	14.7598	2.66198e-49	1.71894e-47
PSTPIP2	997.255	2.19726	0.212903	10.3205	5.69527e-25	8.30274e-24
MIR4435-2HG	450.55	2.19519	0.18594	11.8059	3.63835e-32	8.81031e-31
NFKBID	387.688	2.19505	0.184815	11.877	1.55809e-32	3.81589e-31
NTRK1	6.82493	2.19437	0.584451	3.75458	0.000173634	0.000424134
HIST1H4I	49.0948	2.193	0.454663	4.82335	1.41164e-06	4.46654e-06
HLA-DQB2	9.27337	2.1925	0.544354	4.02771	5.6323e-05	0.000147769
ARHGAP4	508.554	2.19009	0.190905	11.4721	1.82117e-30	3.95962e-29
LINC01615	7.36255	2.18854	0.716985	3.05243	0.00227	0.00467197
BLACAT1	24.046	2.18816	0.384117	5.69661	1.22214e-08	4.84774e-08
LINC01393	3.89567	2.18589	0.775236	2.81964	0.00480769	0.00933942
TESPA1	201.541	2.18562	0.164148	13.3149	1.89526e-40	7.63178e-39
MME	5347.95	2.18552	0.233832	9.34651	9.0588e-21	9.98418e-20
PANX2	24.0394	2.18271	0.332359	6.56733	5.12251e-11	2.55271e-10
MIR4257	6.35645	2.17979	0.718721	3.03287	0.00242241	0.00495945
TAP2	11.4077	2.17971	0.581125	3.75085	0.000176236	0.000430148
DTX3L	3956.92	2.17778	0.151298	14.394	5.64642e-47	3.24639e-45
TFPI2	80.2977	2.1762	0.369867	5.88375	4.01074e-09	1.6675e-08
MSC	83.112	2.17578	0.30646	7.09972	1.25006e-12	7.19104e-12
OAS1	659.368	2.17497	0.173522	12.5343	4.84528e-36	1.50343e-34
STEAP4	7785.3	2.1746	0.165455	13.1431	1.86362e-39	7.04279e-38
FAM49A	1132.35	2.17323	0.175487	12.384	3.19158e-35	9.41407e-34
SH2B3	1957.13	2.17237	0.172557	12.5893	2.41894e-36	7.70585e-35
SAP25	91.433	2.17214	0.251659	8.63128	6.0669e-18	5.42665e-17
CTSZ	1350.28	2.1717	0.166178	13.0685	4.98434e-39	1.85109e-37
HTR7	68.7907	2.1708	0.213364	10.1741	2.5866e-24	3.59998e-23
PNP	635.773	2.1694	0.141618	15.3187	5.73859e-53	4.53665e-51
RHOG	1273.71	2.16865	0.185289	11.7041	1.21384e-31	2.84018e-30
LINC02561	5.51132	2.16764	0.720939	3.00669	0.00264105	0.00537433
SLCO2B1	1870.87	2.1655	0.164698	13.1483	1.73975e-39	6.59786e-38
CLSPN	198.746	2.15841	0.168908	12.7786	2.158e-37	7.22794e-36
SEMA6B	246.57	2.15688	0.21639	9.96753	2.11411e-23	2.77871e-22
LYL1	83.6125	2.1562	0.370073	5.82642	5.66284e-09	2.32338e-08
LINC01358	12.8401	2.15536	0.439642	4.90253	9.46109e-07	3.06481e-06
CLEC4A	213.349	2.15491	0.289419	7.44564	9.64738e-14	6.14295e-13
FGD3	440.394	2.15415	0.168687	12.7701	2.40707e-37	8.02469e-36
SLC4A8	195.157	2.15405	0.196287	10.974	5.09915e-28	9.33961e-27
IL4R	1721.49	2.15304	0.119853	17.9639	3.73477e-72	8.82514e-70
CASP4	1772.9	2.15069	0.137343	15.6593	2.86939e-55	2.51838e-53
ARL5C	4.45279	2.15063	0.749038	2.8712	0.00408922	0.00805224
SNORD14C	4.87126	2.14758	0.672279	3.19448	0.00140085	0.00297859
CCL21	396.563	2.14522	0.185394	11.5712	5.76793e-31	1.29196e-29
MIR31HG	10.9979	2.14347	0.518099	4.13718	3.51601e-05	9.46723e-05
SLC9C1	68.7677	2.1365	0.343686	6.21643	5.086e-10	2.30386e-09
FBXO6	168.477	2.13614	0.240174	8.89414	5.88723e-19	5.67173e-18
TCF7	414.727	2.13468	0.151759	14.0663	6.11806e-45	3.15483e-43
IL15	327.874	2.13383	0.219096	9.73924	2.05075e-22	2.52417e-21
SIGLEC11	23.9777	2.13319	0.422173	5.05288	4.35199e-07	1.46083e-06
FAM49B	2999.26	2.13194	0.125672	16.9643	1.50876e-64	2.36791e-62
GLIPR2	1436.78	2.13112	0.199044	10.7068	9.46118e-27	1.58445e-25
ILDR2	27.9711	2.12949	0.365271	5.8299	5.54618e-09	2.27865e-08
DLGAP5	197.202	2.12373	0.189817	11.1883	4.65156e-29	9.21018e-28
BID	408.203	2.1232	0.190717	11.1327	8.69658e-29	1.68927e-27
UBE2C	87.9066	2.11882	0.200476	10.5689	4.15159e-26	6.60781e-25
PGF	118.107	2.11382	0.262752	8.04495	8.62804e-16	6.535e-15
SPNS3	31.6885	2.11312	0.403092	5.24229	1.586e-07	5.5972e-07
HPN	23.4759	2.11306	0.333785	6.3306	2.44214e-10	1.14259e-09
ZC3H12D	172.784	2.11072	0.208635	10.1168	4.65249e-24	6.34385e-23
NAIP	99.3273	2.11014	0.250307	8.43018	3.45129e-17	2.91375e-16
HELB	802.343	2.10454	0.143545	14.6612	1.14268e-48	7.10147e-47
LINC01269	12.9857	2.10361	0.555407	3.78751	0.000152167	0.000374804
UHRF1	259.419	2.10199	0.209048	10.0551	8.72342e-24	1.17531e-22
GPRIN3	1302.22	2.09883	0.175148	11.9832	4.351e-33	1.1033e-31
HS3ST3A1	124.54	2.09845	0.255743	8.2053	2.30024e-16	1.82787e-15
ADPGK-AS1	31.8732	2.09741	0.237145	8.8444	9.20255e-19	8.74039e-18
HBEGF	669.195	2.09171	0.226114	9.25071	2.22997e-20	2.38562e-19
GADD45B	495.558	2.09152	0.263866	7.92645	2.25493e-15	1.64254e-14
SOWAHD	9.86907	2.09093	0.699959	2.98722	0.00281529	0.0056987
CARD8-AS1	72.4944	2.08995	0.220838	9.46376	2.97061e-21	3.37795e-20
LGALS9B	10.1835	2.08815	0.548782	3.80506	0.00014177	0.000351005
ZMYND15	84.393	2.08723	0.245427	8.50449	1.82402e-17	1.57708e-16
LPCAT1	63.6568	2.08665	0.212672	9.81156	1.00402e-22	1.25886e-21
CD93	4028.67	2.08655	0.141766	14.7183	4.92173e-49	3.1127e-47
SGO1-AS1	7.85287	2.08502	0.547241	3.81007	0.000138929	0.000344169
LINC02384	15.087	2.08491	0.428179	4.86924	1.1203e-06	3.59603e-06
PIK3CG	872.43	2.08481	0.122897	16.9639	1.51966e-64	2.36791e-62
HJURP	155.088	2.08274	0.20139	10.3418	4.55962e-25	6.69253e-24
EAF2	46.9597	2.08063	0.261143	7.96738	1.62073e-15	1.19638e-14
LINC00189	49.6806	2.07889	0.392927	5.29078	1.21797e-07	4.35918e-07
RNU5F-1	8.22014	2.07761	0.527745	3.93677	8.25858e-05	0.000211284
LOC100507507	50.2558	2.07654	0.33259	6.24354	4.27763e-10	1.95457e-09
CTSB	12619.3	2.0729	0.159663	12.983	1.52765e-38	5.50235e-37
DOCK8	3699.76	2.06912	0.158064	13.0904	3.73765e-39	1.39532e-37
GPR78	8.59059	2.06872	0.609816	3.39236	0.000692923	0.00154435
LITAF	3655.56	2.06867	0.202549	10.2132	1.73119e-24	2.43305e-23
SYNGR3	11.6465	2.06743	0.602379	3.43211	0.0005989	0.00134568
LINC01973	5.86173	2.06743	0.558425	3.70225	0.000213698	0.000514286
PNKD	449.046	2.06615	0.151983	13.5946	4.31249e-42	1.86582e-40
LRG1	395.303	2.06316	0.50801	4.06127	4.88075e-05	0.000129138
THY1	1880.59	2.06219	0.179955	11.4595	2.10844e-30	4.56574e-29
LRMP	468.048	2.06184	0.173805	11.863	1.84316e-32	4.4987e-31
LOC729737	2387.79	2.06087	0.163026	12.6413	1.24908e-36	4.00881e-35
MIR1302-5	14.5904	2.05937	0.411238	5.00773	5.50766e-07	1.82736e-06
ACRBP	71.6827	2.05869	0.277462	7.41972	1.17371e-13	7.40993e-13
PLA2G4D	1291.76	2.05516	0.285381	7.20147	5.95686e-13	3.5209e-12
MPZL2	2633.11	2.05331	0.182209	11.269	1.86727e-29	3.7915e-28
IFI16	6101.53	2.05318	0.113406	18.1046	2.92887e-73	7.68042e-71
LINC00519	6.18428	2.05067	0.700014	2.92947	0.0033954	0.00678354
MPO	12.2111	2.04883	0.472494	4.3362	1.44965e-05	4.09562e-05
CHRDL2	13.5187	2.0475	0.55725	3.6743	0.000238503	0.000569331
CPXM1	709.213	2.04722	0.204619	10.0051	1.44807e-23	1.91854e-22
TOR4A	170.62	2.04673	0.24605	8.31836	8.91897e-17	7.27836e-16
VCAM1	588.356	2.04334	0.19457	10.5018	8.47244e-26	1.31826e-24
HIF1A	15151.8	2.0415	0.135008	15.1213	1.17222e-51	8.48694e-50
HLX	183.806	2.04002	0.198309	10.2871	8.05764e-25	1.16284e-23
GCA	1242.35	2.03879	0.170016	11.9918	3.92484e-33	9.99951e-32
LINC01684	85.8083	2.03388	0.222282	9.14998	5.69444e-20	5.90678e-19
FTL	18347.2	2.03373	0.201695	10.0832	6.55381e-24	8.86888e-23
SP110	1172.87	2.03277	0.149567	13.5911	4.52482e-42	1.94984e-40
TRIM21	286.949	2.03179	0.142437	14.2645	3.64349e-46	1.98848e-44
ZNF267	2000.2	2.02979	0.175467	11.568	5.98745e-31	1.33834e-29
IGSF21	38.0867	2.02818	0.404399	5.01529	5.29526e-07	1.75953e-06
NFKB2	863.431	2.02734	0.214074	9.47024	2.79196e-21	3.19168e-20
TLR4	3326.4	2.02676	0.171128	11.8436	2.32371e-32	5.65874e-31
CYTL1	31.4334	2.02661	0.326517	6.20676	5.40867e-10	2.44179e-09
DMXL2	5271.26	2.02617	0.155698	13.0134	1.02604e-38	3.73316e-37
ANPEP	3109.46	2.02451	0.199626	10.1415	3.614e-24	4.96561e-23
MMP9	723.822	2.02186	0.513506	3.93737	8.23796e-05	0.000210832
APOL6	7757.54	2.01706	0.138851	14.5267	8.20223e-48	4.89924e-46
XCR1	154.82	2.01288	0.255631	7.87415	3.43067e-15	2.45571e-14
ATF5	1189.13	2.01268	0.183225	10.9847	4.52751e-28	8.32807e-27
LRRC46	9.15212	2.01208	0.549058	3.66461	0.000247715	0.000590272
VNN1	144.565	2.0111	0.180159	11.1629	6.19458e-29	1.21646e-27
RFX8	63.99	2.01109	0.203018	9.906	3.92045e-23	5.04497e-22
SP140L	510.83	2.01063	0.131515	15.2882	9.16336e-53	7.16508e-51
GLIPR1	2234.07	2.00786	0.162854	12.3292	6.30731e-35	1.81076e-33
ADGRE5	1586.34	2.00545	0.19409	10.3326	5.01983e-25	7.35295e-24
TTLL9	26.6357	2.00524	0.328309	6.1078	1.01015e-09	4.45383e-09
APOBEC3D	209.14	2.00497	0.187886	10.6712	1.38815e-26	2.29082e-25
RASGRP2	165.524	2.00386	0.200243	10.0072	1.41745e-23	1.87912e-22
EFHD2	1008.46	2.00146	0.159548	12.5445	4.25988e-36	1.32947e-34
CD40LG	46.1939	2.00113	0.269889	7.41462	1.21976e-13	7.69392e-13
CDC20	106.716	2.0011	0.230986	8.66327	4.58408e-18	4.13644e-17
CDC25B	1072.18	1.99983	0.1159	17.2549	1.02858e-66	1.74155e-64
ITGAD	22.0796	1.99885	0.424948	4.70375	2.55426e-06	7.85305e-06
LINC01271	8.22537	1.99753	0.61981	3.22281	0.00126942	0.00271632
AKNA	2146.05	1.99742	0.159613	12.5142	6.24495e-36	1.9211e-34
OPRL1	9.1336	1.99736	0.632667	3.15705	0.00159376	0.00336482
INPP5D	994.674	1.99621	0.157498	12.6745	8.19277e-37	2.65715e-35
LOXL2	992.106	1.99615	0.234767	8.50267	1.85286e-17	1.60008e-16
KLRF1	147.266	1.99474	0.312433	6.38454	1.71916e-10	8.15329e-10
PDZK1IP1	432.019	1.99436	0.245486	8.12411	4.50652e-16	3.48951e-15
APOBEC3B	47.8134	1.99405	0.323695	6.16027	7.26213e-10	3.24046e-09
DPEP2	121.709	1.99229	0.252515	7.88978	3.02726e-15	2.17709e-14
VENTX	70.1555	1.99063	0.188239	10.575	3.89065e-26	6.21089e-25
VSIG1	37.9936	1.99004	0.267177	7.44838	9.44902e-14	6.022e-13
GPR162	70.2972	1.98921	0.255678	7.78015	7.24377e-15	5.07041e-14
MARCKSL1	390.828	1.98841	0.188111	10.5704	4.08768e-26	6.51091e-25
IGF2BP3	46.6759	1.98818	0.320103	6.21104	5.26341e-10	2.37812e-09
UBE2T	83.3871	1.98793	0.258749	7.68284	1.556e-14	1.05982e-13
ITGB6	885.128	1.98723	0.171227	11.6058	3.84961e-31	8.73186e-30
ELF3	259.254	1.98646	0.199766	9.94396	2.67945e-23	3.48556e-22
LINC02133	6.10088	1.98553	0.504352	3.93679	8.2579e-05	0.000211284
RNU5E-1	14.1573	1.98537	0.463683	4.28174	1.85441e-05	5.16988e-05
DPYS	6.5404	1.98528	0.694123	2.86013	0.00423463	0.00832182
CD40	417.084	1.98524	0.179541	11.0573	2.02141e-28	3.7995e-27
SLC20A1	1090.09	1.98487	0.141966	13.9813	2.02636e-44	1.00398e-42
RUNX1-IT1	145.515	1.98126	0.19476	10.1729	2.62104e-24	3.6432e-23
STC1	321.054	1.97916	0.298225	6.63647	3.21295e-11	1.63754e-10
TRANK1	1779.63	1.97859	0.139837	14.1492	1.88834e-45	1.01007e-43
BMP8A	103.234	1.97789	0.336759	5.87329	4.2722e-09	1.7697e-08
SIDT1	273.83	1.97686	0.162972	12.1301	7.317e-34	1.95208e-32
RNF213	19806.5	1.9734	0.164263	12.0136	3.01254e-33	7.79526e-32
POTEI	33.3173	1.97236	0.254738	7.7427	9.7331e-15	6.74479e-14
TC2N	21.9186	1.9706	0.439746	4.48122	7.4218e-06	2.16629e-05
SEL1L3	891.312	1.96844	0.112916	17.4329	4.64585e-68	8.61205e-66
FUT3	79.5043	1.96787	0.359314	5.47673	4.33247e-08	1.62898e-07
IPCEF1	322.653	1.96748	0.176877	11.1234	9.64938e-29	1.8676e-27
GSTO1	400.447	1.96667	0.159991	12.2924	9.95589e-35	2.82057e-33
HIST1H2AB	82.8042	1.96625	0.207368	9.48194	2.49596e-21	2.87009e-20
AURKA	107.045	1.96301	0.151772	12.934	2.8955e-38	1.02069e-36
TACC3	322.128	1.96179	0.14064	13.949	3.18975e-44	1.55884e-42
C1R	5294.49	1.96174	0.142439	13.7725	3.73128e-43	1.71807e-41
TTC39C-AS1	8.15655	1.96047	0.668615	2.93214	0.00336637	0.00672929
STRIP2	198.139	1.95989	0.189399	10.348	4.27531e-25	6.27951e-24
LOC101927630	5.90321	1.95988	0.540266	3.62762	0.000286046	0.000676885
PTGER4	891.684	1.95937	0.174417	11.2338	2.7814e-29	5.56876e-28
CHST13	7.42422	1.9581	0.672064	2.91356	0.00357329	0.00711382
KPNA2	961.324	1.95754	0.0999761	19.5801	2.28654e-85	1.40479e-82
NFKBIA	3000.88	1.9571	0.267207	7.3243	2.40153e-13	1.47459e-12
DBH-AS1	10.6604	1.95372	0.504655	3.8714	0.000108212	0.000271801
PRR11	478.648	1.95086	0.128693	15.159	6.60929e-52	4.86711e-50
SPN	787.216	1.95031	0.187743	10.3881	2.80751e-25	4.20697e-24
WIPF1	3690.21	1.94918	0.165207	11.7984	3.97762e-32	9.61021e-31
LINC01426	12.7961	1.94616	0.518326	3.75469	0.000173554	0.000424035
LOC101928429	24.4286	1.94359	0.3125	6.21949	4.9877e-10	2.26267e-09
SLFN12L	99.7574	1.94358	0.20469	9.49521	2.19773e-21	2.53665e-20
KRT17	12179.4	1.94256	0.281749	6.89465	5.39963e-12	2.93647e-11
LOC101927482	24.3322	1.93972	0.483476	4.01202	6.02006e-05	0.000157404
DYNLT1	315.293	1.93957	0.181806	10.6683	1.4316e-26	2.36071e-25
SIPA1	655.151	1.93844	0.191496	10.1226	4.38745e-24	5.99386e-23
FXYD5	1221.56	1.93614	0.140816	13.7495	5.13142e-43	2.33279e-41
RASSF2	2114.95	1.93527	0.161336	11.9953	3.76218e-33	9.60787e-32
CCL22	696.76	1.93469	0.405201	4.77464	1.80027e-06	5.62582e-06
FOXM1	300.889	1.93287	0.119691	16.1489	1.15558e-58	1.21212e-56
IRF5	360.596	1.93271	0.165417	11.6839	1.54145e-31	3.57559e-30
BIRC5	93.7258	1.93144	0.209807	9.20581	3.39112e-20	3.58326e-19
PLEKHS1	262.315	1.92734	0.26382	7.30551	2.76211e-13	1.6854e-12
SDSL	18.0404	1.92625	0.461738	4.17174	3.02281e-05	8.21737e-05
ERCC6L	51.7939	1.92378	0.216016	8.90574	5.30323e-19	5.12288e-18
KCTD19	8.21397	1.92362	0.603039	3.18988	0.00142334	0.00302432
SMAP2	2557.62	1.92189	0.13272	14.4808	1.60177e-47	9.38495e-46
HTRA4	29.781	1.92051	0.295428	6.50079	7.99009e-11	3.91013e-10
P2RX2	5.08713	1.91971	0.65736	2.92034	0.00349655	0.00697268
SH3TC1	396.978	1.91955	0.146347	13.1165	2.65062e-39	9.92965e-38
MIR1205	5.41342	1.91715	0.587759	3.2618	0.00110706	0.00239198
RUNX2	1726.42	1.91617	0.121198	15.8102	2.64426e-56	2.4299e-54
ACRV1	4.57682	1.91538	0.621978	3.07949	0.00207355	0.00430091
CARD9	81.0147	1.91223	0.27464	6.96269	3.33826e-12	1.85245e-11
PARP12	1552.51	1.91175	0.1584	12.0691	1.53731e-33	4.04116e-32
SCN1B	242.651	1.91128	0.252536	7.56833	3.78057e-14	2.49367e-13
PSME1	718.44	1.91036	0.160118	11.931	8.16247e-33	2.03853e-31
TLR6	925.05	1.90916	0.179831	10.6164	2.50008e-26	4.05424e-25
GSEC	34.8167	1.90757	0.284765	6.69876	2.10197e-11	1.08912e-10
SELP	610.893	1.90738	0.178399	10.6917	1.11354e-26	1.85471e-25
SLC26A8	23.5279	1.90729	0.373959	5.10027	3.39175e-07	1.15054e-06
RNF144A-AS1	32.6048	1.90544	0.259405	7.34543	2.05103e-13	1.2677e-12
BLM	281.864	1.90467	0.149815	12.7135	4.97652e-37	1.63624e-35
APLN	42.6459	1.90188	0.369158	5.15194	2.5781e-07	8.8529e-07
IFNAR2	974.458	1.90185	0.132942	14.3059	2.01114e-46	1.12618e-44
LOC105371433	22.7869	1.89977	0.304023	6.24877	4.13703e-10	1.89233e-09
PXDN	3002.81	1.89965	0.209763	9.05619	1.35082e-19	1.36498e-18
TNFSF11	14.3212	1.89813	0.538379	3.52563	0.000422475	0.000971187
COL4A4	371.473	1.897	0.214622	8.8388	9.67533e-19	9.15707e-18
RGS10	231.585	1.8959	0.17874	10.607	2.76447e-26	4.4628e-25
LINC02323	15.4434	1.89522	0.457951	4.13848	3.49613e-05	9.41716e-05
PLK1	187.359	1.89121	0.167	11.3246	9.91089e-30	2.05312e-28
CFAP58-AS1	52.4466	1.88967	0.315878	5.9823	2.20012e-09	9.38676e-09
GABRR2	42.4492	1.88952	0.298548	6.32902	2.46725e-10	1.15409e-09
PLEKHO2	975.61	1.88915	0.179616	10.5177	7.16235e-26	1.12336e-24
RHBDF2	1000.5	1.88878	0.20393	9.26194	2.00755e-20	2.15734e-19
PTTG1	92.3005	1.88801	0.170486	11.0743	1.67192e-28	3.17871e-27
BUB1	375.04	1.88785	0.15389	12.2675	1.35295e-34	3.77825e-33
TCIRG1	1275.57	1.88783	0.207536	9.09642	9.33584e-20	9.54129e-19
CATIP-AS1	6.86304	1.88773	0.623734	3.02649	0.00247408	0.00505753
IL15RA	566.288	1.88239	0.177752	10.59	3.31585e-26	5.31698e-25
SLC25A53	80.8602	1.8819	0.251573	7.48051	7.40342e-14	4.76064e-13
HLA-L	24.4284	1.88001	0.319968	5.87563	4.21237e-09	1.74592e-08
DOCK10	4004.32	1.87958	0.152506	12.3247	6.67271e-35	1.91056e-33
TNFRSF10D	210.027	1.87814	0.255784	7.34271	2.09309e-13	1.29258e-12
NRROS	393.068	1.87814	0.233706	8.03633	9.25657e-16	6.99136e-15
FAP	945.673	1.87813	0.216447	8.67708	4.06051e-18	3.68099e-17
RIPOR3	304.283	1.87733	0.128809	14.5746	4.07666e-48	2.4833e-46
TRIP13	141.83	1.87453	0.183345	10.2241	1.54713e-24	2.18723e-23
UBL5	227.238	1.8736	0.211522	8.85771	8.16735e-19	7.79506e-18
OLFML2B	1435.61	1.87356	0.152422	12.2919	1.00069e-34	2.83038e-33
PITPNM1	339.052	1.87308	0.178586	10.4884	9.76673e-26	1.51525e-24
CCNA2	299.125	1.87291	0.15094	12.4082	2.35754e-35	7.0311e-34
TMEM71	237.553	1.87229	0.258595	7.24024	4.47893e-13	2.68424e-12
DSC2	5926.27	1.8721	0.137719	13.5936	4.36775e-42	1.88594e-40
DOC2B	9.79123	1.87105	0.643381	2.90816	0.00363565	0.00723129
RN7SL3	685.375	1.86969	0.335485	5.57311	2.50231e-08	9.64458e-08
LRRC4	129.027	1.86655	0.162944	11.4552	2.21537e-30	4.78766e-29
HELZ2	1533.22	1.86632	0.190477	9.79818	1.14636e-22	1.43565e-21
H2AFX	253.288	1.86632	0.197084	9.46969	2.80676e-21	3.2069e-20
CSF1R	2041	1.86533	0.13285	14.0409	8.76217e-45	4.45421e-43
ANKRD44-IT1	390.31	1.8645	0.177803	10.4863	9.98693e-26	1.54496e-24
ESCO2	255.609	1.86443	0.153404	12.1537	5.48377e-34	1.48324e-32
CCNB1	311.528	1.86384	0.162128	11.4961	1.37995e-30	3.01862e-29
SERPINB13	3024.77	1.86375	0.208818	8.92524	4.44724e-19	4.32319e-18
LRP2	15.7129	1.86105	0.450311	4.13281	3.58349e-05	9.6404e-05
ANKRD44	2485.92	1.861	0.145897	12.7556	2.90279e-37	9.6325e-36
CENPE	626.035	1.86025	0.13019	14.2887	2.57213e-46	1.42916e-44
ATAD3C	28.753	1.85923	0.332408	5.59321	2.22911e-08	8.62871e-08
GJB6	2074.05	1.85917	0.211749	8.78008	1.63358e-18	1.52262e-17
LINC00426	53.4051	1.85893	0.267866	6.93977	3.92738e-12	2.16806e-11
ETHE1	149.548	1.85867	0.172184	10.7946	3.64899e-27	6.25213e-26
HERC5	401.359	1.85844	0.23806	7.8066	5.87523e-15	4.13536e-14
HKDC1	7.501	1.85754	0.564196	3.29237	0.000993462	0.00216241
KIF23	343.664	1.8529	0.144918	12.7858	1.96854e-37	6.614e-36
EXOC3L1	27.5401	1.85223	0.352037	5.26146	1.4292e-07	5.07576e-07
TMEM121B	50.1971	1.85211	0.268953	6.88638	5.72287e-12	3.10755e-11
CD84	2109.77	1.85114	0.207642	8.91506	4.8757e-19	4.73114e-18
TGFB1	952.522	1.84857	0.175899	10.5092	7.8314e-26	1.22383e-24
STAB1	4847.04	1.84509	0.111243	16.5862	8.77603e-62	1.15068e-59
HMOX1	741.189	1.84444	0.183514	10.0507	9.12326e-24	1.22764e-22
SKA3	192.242	1.84415	0.193352	9.53779	1.45911e-21	1.70889e-20
ZNF366	734.378	1.84369	0.15918	11.5824	5.0602e-31	1.13937e-29
PTPRJ	2551	1.84342	0.135254	13.6293	2.67967e-42	1.17354e-40
MELK	235.338	1.84329	0.134798	13.6745	1.44236e-42	6.42136e-41
SERPINI2	10.2329	1.84183	0.482621	3.81632	0.000135458	0.000336114
PLSCR2	21.2271	1.84047	0.416101	4.42314	9.72785e-06	2.79986e-05
ITGAM	659.497	1.84035	0.200459	9.18069	4.28331e-20	4.48195e-19
KNL1	801.98	1.83954	0.099118	18.5591	6.88121e-77	2.17598e-74
KIF14	268.487	1.83884	0.160798	11.4357	2.77313e-30	5.95117e-29
TEDC2	17.5061	1.83859	0.532874	3.45032	0.000559913	0.00126389
CMKLR1	1277.51	1.83843	0.164474	11.1776	5.24665e-29	1.03503e-27
TNFRSF12A	91.2157	1.83475	0.464277	3.95185	7.75507e-05	0.000199518
CYFIP2	869.37	1.83325	0.151028	12.1385	6.60522e-34	1.77317e-32
HTRA3	906.043	1.83314	0.22491	8.15057	3.62215e-16	2.82712e-15
CDKN2D	47.2446	1.82858	0.46897	3.89914	9.65332e-05	0.000244178
BTN3A2	812.571	1.82795	0.184744	9.89452	4.39706e-23	5.63132e-22
FGL2	7845.37	1.82571	0.159312	11.46	2.09495e-30	4.54111e-29
NCAPH	277.56	1.8242	0.156516	11.655	2.16323e-31	4.96965e-30
SAMD14	20.4551	1.8242	0.43497	4.19386	2.74246e-05	7.48746e-05
MIR4798	5.76555	1.82004	0.578279	3.14733	0.00164769	0.0034722
MRC1	2976.72	1.81978	0.159149	11.4344	2.81332e-30	6.03139e-29
KIF4A	137.79	1.81942	0.155653	11.689	1.45107e-31	3.37322e-30
TPP1	10392.1	1.81777	0.126152	14.4093	4.52068e-47	2.60612e-45
BANK1	212.87	1.81576	0.236315	7.68365	1.54616e-14	1.05345e-13
GAB3	457.692	1.81478	0.129759	13.9858	1.90404e-44	9.47747e-43
DAPP1	1103.04	1.81317	0.177212	10.2316	1.43066e-24	2.03059e-23
SDF2L1	29.337	1.81009	0.337447	5.36406	8.13729e-08	2.97174e-07
DPP4	1916.22	1.80961	0.182095	9.93777	2.85142e-23	3.70031e-22
PCED1B	245.033	1.80943	0.180224	10.0399	1.01809e-23	1.36569e-22
WFDC12	129.576	1.80647	0.419631	4.3049	1.67062e-05	4.68545e-05
GLIS3	570.792	1.80621	0.184892	9.769	1.52953e-22	1.90003e-21
KCNJ2-AS1	101.116	1.80605	0.286433	6.30532	2.87604e-10	1.33485e-09
GPR85	45.2558	1.80499	0.330518	5.4611	4.73205e-08	1.77271e-07
LAX1	96.733	1.80316	0.25938	6.95181	3.60629e-12	1.99655e-11
CDCA5	64.1405	1.80167	0.246746	7.30171	2.84131e-13	1.73225e-12
IFI44	1106.12	1.80102	0.163271	11.0309	2.71227e-28	5.06707e-27
IL18BP	761.777	1.80101	0.231538	7.77844	7.3425e-15	5.13116e-14
CLCF1	68.5633	1.80099	0.24032	7.49416	6.67229e-14	4.30724e-13
MDK	157.213	1.79969	0.156824	11.4759	1.74431e-30	3.79634e-29
LINC02432	45.6475	1.79913	0.318379	5.6509	1.59613e-08	6.25851e-08
NOD2	779.913	1.79695	0.138156	13.0066	1.12155e-38	4.06691e-37
MIR3142HG	91.7726	1.79618	0.264363	6.79439	1.08771e-11	5.77647e-11
GPR19	23.6999	1.7946	0.381442	4.70479	2.54127e-06	7.81425e-06
FAM105A	559.014	1.79298	0.141682	12.6549	1.05068e-36	3.38722e-35
UBE2S	77.9661	1.79074	0.296849	6.03249	1.61453e-09	6.97832e-09
CATSPERB	17.4089	1.78601	0.333795	5.35063	8.76508e-08	3.1864e-07
SLC7A11	762.138	1.78582	0.146704	12.173	4.32832e-34	1.17664e-32
ANXA1	5677.65	1.78473	0.180548	9.88507	4.83236e-23	6.17044e-22
BTN3A1	883.557	1.78407	0.151532	11.7735	5.34627e-32	1.28448e-30
IRF9	790.873	1.7835	0.111549	15.9884	1.53836e-57	1.49681e-55
CHN1	247.824	1.77667	0.221044	8.0376	9.16184e-16	6.92468e-15
BTN3A3	618.961	1.77615	0.160304	11.0799	1.57119e-28	3.00048e-27
MIAT	602.827	1.7757	0.179813	9.87526	5.32965e-23	6.76926e-22
PLA1A	25.2051	1.77553	0.359558	4.9381	7.88865e-07	2.5807e-06
LINC02520	10.58	1.77543	0.595865	2.97959	0.00288633	0.0058326
NRP2	1619.33	1.77449	0.172708	10.2745	9.18063e-25	1.31783e-23
SYN1	45.8976	1.77292	0.287502	6.16665	6.97522e-10	3.11858e-09
TK1	134.524	1.77249	0.209837	8.44695	2.99e-17	2.53525e-16
HHIPL2	6.94645	1.77203	0.512592	3.457	0.000546223	0.00123493
CSTA	2090.36	1.77126	0.193583	9.14988	5.69989e-20	5.90958e-19
GASAL1	37.1659	1.77094	0.259849	6.81527	9.40868e-12	5.02521e-11
ENG	2850.41	1.76986	0.13659	12.9575	2.13125e-38	7.56243e-37
GNA15	571.012	1.76878	0.181166	9.76327	1.61844e-22	2.00584e-21
NCAPG	435.749	1.76485	0.150931	11.6931	1.38165e-31	3.21882e-30
BEST1	210.721	1.76334	0.216262	8.15369	3.52974e-16	2.758e-15
LYPD2	38.9624	1.76179	0.4825	3.65137	0.000260845	0.000619842
VASP	1218.16	1.76178	0.179555	9.81193	1.0004e-22	1.25505e-21
TRIM46	23.467	1.76168	0.46027	3.82748	0.000129462	0.00032235
FOLR2	280.052	1.75925	0.198122	8.87962	6.70874e-19	6.44584e-18
ITGA5	2612.9	1.75912	0.176593	9.96146	2.24735e-23	2.94126e-22
RNF166	484.057	1.75885	0.146373	12.0162	2.91942e-33	7.57254e-32
MMP19	513.217	1.75883	0.232578	7.56229	3.96036e-14	2.60746e-13
ERP27	347.5	1.75721	0.171258	10.2606	1.06064e-24	1.51642e-23
JPT1	301.154	1.75638	0.171939	10.2151	1.69628e-24	2.39024e-23
OR1J2	10.2851	1.75623	0.531749	3.30274	0.000957435	0.00208864
CCDC167	25.4847	1.75534	0.375175	4.67871	2.88686e-06	8.82265e-06
LINC01644	11.6907	1.75446	0.607593	2.88756	0.00388239	0.00767872
MCUB	506.731	1.75312	0.11495	15.2511	1.61771e-52	1.22055e-50
PCLAF	62.1541	1.75289	0.330937	5.29673	1.17892e-07	4.22436e-07
AGAP2	228.237	1.75237	0.177927	9.84883	6.93468e-23	8.75097e-22
CIB1	202.645	1.75127	0.159228	10.9985	3.88551e-28	7.17168e-27
C12orf75	455.539	1.75113	0.176293	9.93311	2.98792e-23	3.87277e-22
ADPRH	274.937	1.75034	0.141737	12.3492	4.91882e-35	1.42163e-33
UNC13A	32.855	1.74964	0.447991	3.90553	9.40172e-05	0.000238262
ACSL4	4011.52	1.74506	0.145579	11.987	4.15501e-33	1.05734e-31
C18orf65	4.64864	1.7428	0.612857	2.84373	0.00445882	0.00871301
CCR6	128.558	1.74273	0.218814	7.96446	1.65946e-15	1.22371e-14
AURKB	73.4437	1.74242	0.220893	7.88809	3.06839e-15	2.20446e-14
MKI67	2745.46	1.7422	0.157263	11.0783	1.59944e-28	3.04901e-27
CFL1	3478.19	1.74196	0.126498	13.7706	3.82864e-43	1.75538e-41
TGM1	1348.82	1.74075	0.278218	6.25679	3.9298e-10	1.80189e-09
SEPT6	1568.09	1.73749	0.13116	13.2471	4.68881e-40	1.84997e-38
RNU5A-1	31.0238	1.73709	0.385304	4.50837	6.53285e-06	1.921e-05
NETO2	242.025	1.73704	0.257662	6.74154	1.56714e-11	8.21908e-11
LOC728989	7.2778	1.73643	0.553199	3.13889	0.0016959	0.00356645
LINC01094	484.073	1.73624	0.202924	8.55612	1.16731e-17	1.02202e-16
BCORP1	19.7315	1.73359	0.49819	3.47977	0.000501848	0.00114048
S100A6	1426.56	1.73346	0.164086	10.5643	4.36166e-26	6.91657e-25
HIST1H2AH	149.585	1.73106	0.204039	8.48397	2.17645e-17	1.87051e-16
TMEM26	22.8652	1.72806	0.286733	6.02672	1.67316e-09	7.22015e-09
LINC00941	20.2914	1.72691	0.461969	3.73815	0.000185381	0.000450728
CRISPLD2	3649.33	1.72639	0.134582	12.8278	1.1462e-37	3.91218e-36
UNC45B	4.56983	1.72538	0.607904	2.83825	0.00453619	0.00885294
PRKCB	1420.89	1.725	0.163601	10.544	5.41669e-26	8.5455e-25
TMEM140	367.032	1.72483	0.186958	9.22575	2.81574e-20	2.98702e-19
DSG3	11521.4	1.72476	0.163602	10.5424	5.50868e-26	8.68425e-25
UNC13D	413.453	1.72471	0.183721	9.38765	6.13558e-21	6.83592e-20
ATP5F1E	61.9781	1.72259	0.36563	4.71129	2.46158e-06	7.5822e-06
GZMM	18.0381	1.72147	0.482603	3.56705	0.000361021	0.000840518
ADAP1	114.09	1.71954	0.185427	9.27341	1.80284e-20	1.94415e-19
MYBL2	162.522	1.71808	0.172461	9.96215	2.23183e-23	2.92271e-22
HIST1H3J	156.913	1.71704	0.235016	7.30609	2.75038e-13	1.67872e-12
ATG3	2053.59	1.71704	0.14852	11.561	6.49465e-31	1.4472e-29
EMILIN2	1076.32	1.71558	0.169899	10.0977	5.65754e-24	7.68503e-23
RAB29	536.467	1.71519	0.142884	12.0041	3.38286e-33	8.70116e-32
LOC100131604	14.6151	1.71453	0.386044	4.44127	8.94307e-06	2.58959e-05
NWD2	79.1362	1.71331	0.389999	4.3931	1.11745e-05	3.19572e-05
PATL2	93.2482	1.71253	0.247991	6.90563	4.99828e-12	2.72856e-11
HHEX	214.816	1.71133	0.161009	10.6288	2.18924e-26	3.56631e-25
ARHGAP30	968.659	1.71012	0.217991	7.8449	4.33306e-15	3.07708e-14
GUCY2D	14.9212	1.70793	0.505832	3.37648	0.000734199	0.00163077
LOC101928663	40.368	1.70695	0.296975	5.74781	9.0409e-09	3.62563e-08
HLA-DQA2	17.6421	1.70551	0.423817	4.02416	5.71784e-05	0.000149885
GBGT1	156.864	1.70421	0.245957	6.92888	4.24193e-12	2.33106e-11
EHBP1L1	1552.6	1.70403	0.143245	11.8959	1.24264e-32	3.06428e-31
GIMAP6	819.979	1.70291	0.137964	12.3432	5.30122e-35	1.526e-33
KRT17P2	28.8929	1.70126	0.418327	4.0668	4.76623e-05	0.000126295
ORAI2	313.109	1.70124	0.182487	9.32251	1.13618e-20	1.24143e-19
ADAMTS14	126.555	1.69768	0.260752	6.51071	7.47977e-11	3.6679e-10
NEURL2	63.1767	1.69742	0.255568	6.64176	3.09959e-11	1.58352e-10
GLUL	12441.4	1.69675	0.153423	11.0593	1.97703e-28	3.7226e-27
MIR548H3	7.9723	1.69379	0.54594	3.10253	0.00191876	0.00400031
COL10A1	159.268	1.69308	0.506359	3.34364	0.000826867	0.00182215
KCNE3	129.741	1.69257	0.230226	7.35178	1.9558e-13	1.21198e-12
PLXNC1	2641.47	1.69233	0.207157	8.16931	3.10165e-16	2.43411e-15
FLVCR1-AS1	8.9983	1.69116	0.577013	2.93088	0.00338001	0.00675469
C20orf24	70.5811	1.69	0.407596	4.14627	3.37934e-05	9.11859e-05
KIF2C	167.015	1.68672	0.144626	11.6627	1.97681e-31	4.56087e-30
DDX58	2035.36	1.68502	0.142386	11.8342	2.59818e-32	6.31997e-31
RPLP0P2	11.5022	1.68498	0.375355	4.48902	7.15526e-06	2.09219e-05
TREX2	162.409	1.68446	0.301977	5.57812	2.43136e-08	9.3846e-08
IRF4	1045.3	1.68326	0.253519	6.63959	3.14561e-11	1.60551e-10
C19orf66	551.701	1.68267	0.137302	12.2552	1.57544e-34	4.39386e-33
RNASET2	1025.09	1.68197	0.120384	13.9717	2.31948e-44	1.14132e-42
CBFA2T3	537.773	1.68154	0.132241	12.7158	4.83294e-37	1.59147e-35
SELENOM	225.851	1.6813	0.21966	7.65412	1.94643e-14	1.31616e-13
PBK	100.537	1.68036	0.183189	9.17283	4.60776e-20	4.81441e-19
LINC00158	11.9932	1.68019	0.438283	3.83357	0.000126296	0.000314795
LOC643733	18.7471	1.67951	0.425049	3.95134	7.77149e-05	0.000199917
PPIB	1019.38	1.6788	0.19471	8.6221	6.57372e-18	5.86778e-17
LTK	14.3179	1.67779	0.486252	3.45046	0.000559633	0.00126339
IGFBP4	2855.4	1.6767	0.126971	13.2053	8.17243e-40	3.18355e-38
COL15A1	10949.9	1.67648	0.177376	9.45155	3.3386e-21	3.7804e-20
CLEC2D	945.782	1.67548	0.154282	10.8598	1.79099e-27	3.14124e-26
GTSE1	148.593	1.67421	0.145468	11.5091	1.18747e-30	2.60553e-29
SFMBT2	912.956	1.66982	0.118548	14.0856	4.65975e-45	2.41442e-43
GLA	303.87	1.6674	0.19531	8.53723	1.37478e-17	1.19878e-16
ARSB	1245.37	1.66735	0.131956	12.6356	1.34287e-36	4.30338e-35
PHOSPHO1	29.5252	1.66659	0.474224	3.51436	0.000440823	0.00101002
ARHGAP22	113.163	1.66576	0.251431	6.62513	3.46951e-11	1.76038e-10
MTHFD2	730.971	1.6654	0.130967	12.7162	4.80664e-37	1.58523e-35
TRIM69	18.888	1.66462	0.390564	4.26209	2.02524e-05	5.61991e-05
BRCA2	1412.05	1.66459	0.0921614	18.0617	6.38626e-73	1.61557e-70
PTPRE	2273.45	1.66458	0.121049	13.7512	5.00788e-43	2.28145e-41
HIST1H3C	275.057	1.66124	0.237115	7.00606	2.45127e-12	1.37551e-11
ZNF804A	32.3899	1.66121	0.306449	5.42082	5.9325e-08	2.19942e-07
NUSAP1	658.799	1.66069	0.127463	13.0288	8.39338e-39	3.06944e-37
ADAMTS5	5173.48	1.66049	0.201884	8.22497	1.95246e-16	1.5565e-15
MSN	10769.9	1.6597	0.128883	12.8775	6.02409e-38	2.08257e-36
VOPP1	476.136	1.65969	0.175541	9.45468	3.24017e-21	3.67669e-20
FAM111B	296.528	1.65884	0.191109	8.68005	3.95578e-18	3.59362e-17
GP5	11.3061	1.6587	0.542355	3.05832	0.00222579	0.00458881
TSPAN33	276.087	1.65779	0.147152	11.2658	1.93645e-29	3.92456e-28
TMC5	538.201	1.65615	0.196625	8.42288	3.67327e-17	3.09386e-16
FLVCR2	392.75	1.65533	0.125547	13.1849	1.07138e-39	4.12864e-38
CSTB	1135.81	1.65444	0.232515	7.1154	1.11593e-12	6.44528e-12
EPB41L3	2772.82	1.65351	0.135655	12.1891	3.55521e-34	9.71382e-33
LINC00865	52.8835	1.65325	0.236541	6.98929	2.76288e-12	1.54272e-11
RUNX1	6200.6	1.65269	0.148022	11.1652	6.03744e-29	1.18668e-27
HIF1A-AS2	238.399	1.65268	0.266089	6.21102	5.26431e-10	2.37812e-09
LGALS3BP	2165.84	1.65232	0.149737	11.0349	2.5948e-28	4.85183e-27
ADM	490.881	1.65224	0.261107	6.32783	2.48636e-10	1.16226e-09
BCL2L11	1282.67	1.6515	0.117449	14.0614	6.55619e-45	3.35661e-43
HIST1H2BB	52.2902	1.65108	0.288373	5.72551	1.03126e-08	4.11488e-08
TMEM106A	598.459	1.64999	0.177566	9.29229	1.5101e-20	1.63915e-19
EMP3	595.058	1.64624	0.159684	10.3094	6.3922e-25	9.28099e-24
GBP6	191.717	1.64505	0.280969	5.85492	4.77253e-09	1.96975e-08
FIRRE	38.975	1.64398	0.36467	4.50814	6.53993e-06	1.92246e-05
NRCAM	802.199	1.64358	0.22457	7.31878	2.50229e-13	1.53252e-12
TMEM163	20.4379	1.6434	0.404534	4.06246	4.85586e-05	0.000128527
ERAP2	2259.74	1.64338	0.126633	12.9775	1.6414e-38	5.89234e-37
HLA-H	30.3224	1.64293	0.523904	3.13594	0.00171305	0.00359864
TPM3	5444.17	1.64252	0.1092	15.0413	3.93456e-51	2.79224e-49
GCNT1	713.713	1.64189	0.184192	8.91401	4.92175e-19	4.77153e-18
CYP1B1	1767.89	1.64181	0.159715	10.2796	8.70621e-25	1.25224e-23
ACTB	60467.5	1.64101	0.130988	12.5279	5.25096e-36	1.62229e-34
CCDC71L	1032.59	1.64094	0.141742	11.5769	5.39532e-31	1.21228e-29
E2F3	589.595	1.64084	0.113177	14.498	1.24736e-47	7.38899e-46
TMEM173	636.181	1.6389	0.111081	14.7541	2.89482e-49	1.85813e-47
TIGAR	629.057	1.63884	0.14458	11.3352	8.78225e-30	1.82283e-28
STEAP1B	66.0493	1.63865	0.2743	5.97393	2.31608e-09	9.85216e-09
CHRNA10	22.3692	1.63726	0.310579	5.27163	1.35217e-07	4.81627e-07
GFAP	10.8909	1.63659	0.452303	3.61835	0.000296488	0.000699591
RALB	1437.92	1.63562	0.12141	13.4719	2.2896e-41	9.62566e-40
CKAP2L	209.582	1.63446	0.178652	9.14885	5.75452e-20	5.96047e-19
TRABD2A	119.166	1.63427	0.253519	6.44637	1.14562e-10	5.52092e-10
WDR49	79.9807	1.63418	0.222338	7.34998	1.98241e-13	1.22811e-12
ADAMTS9	1227.23	1.63314	0.137009	11.9199	9.3204e-33	2.32232e-31
MMP14	6878.06	1.63277	0.173331	9.41992	4.51425e-21	5.07157e-20
IKBIP	533.342	1.63239	0.154273	10.5812	3.64445e-26	5.82218e-25
TGM3	1514.61	1.63218	0.245518	6.64787	2.97358e-11	1.52168e-10
VCAN	19491.9	1.62847	0.167397	9.72819	2.28618e-22	2.80113e-21
SH2D3C	415.206	1.62791	0.170884	9.52636	1.62897e-21	1.90161e-20
CD24	6049.59	1.62532	0.181502	8.95487	3.40126e-19	3.32593e-18
ARMH1	27.0215	1.62481	0.412699	3.93703	8.24955e-05	0.000211103
CARHSP1	303.097	1.62382	0.141167	11.5028	1.27757e-30	2.80036e-29
VASH1	587.125	1.61851	0.199598	8.10888	5.10902e-16	3.94326e-15
CSRNP1	838.304	1.61565	0.265423	6.08708	1.14986e-09	5.03984e-09
CHRFAM7A	6.92363	1.61494	0.496617	3.25189	0.00114641	0.00247106
PPP1R16B	573.601	1.61406	0.184107	8.76696	1.8355e-18	1.70786e-17
ADAP2	833.678	1.61363	0.139545	11.5635	6.30809e-31	1.40708e-29
RAB33A	10.2139	1.61316	0.506053	3.18772	0.00143398	0.00304422
SCAMP5	187.781	1.61237	0.138302	11.6583	2.08191e-31	4.79309e-30
SP100	4306.81	1.6123	0.120973	13.3278	1.59583e-40	6.4381e-39
CASP8	839.117	1.6122	0.100813	15.992	1.4533e-57	1.42047e-55
LOC541472	10.6314	1.61207	0.560308	2.87711	0.00401339	0.00792178
C17orf62	784.304	1.61151	0.141127	11.4188	3.36701e-30	7.14011e-29
SEPT1	103.074	1.60932	0.342559	4.69794	2.62804e-06	8.0718e-06
TCIM	176.739	1.60901	0.172498	9.32768	1.08212e-20	1.18385e-19
FES	318.853	1.60889	0.173026	9.29857	1.4235e-20	1.5481e-19
TPX2	506.268	1.60795	0.11011	14.6032	2.68139e-48	1.64737e-46
HIST1H2AK	51.4484	1.60792	0.348628	4.61212	3.98576e-06	1.20003e-05
GOLM1	838.785	1.60662	0.162933	9.86062	6.16692e-23	7.80502e-22
ATP1A3	12.7646	1.60636	0.440331	3.64807	0.000264219	0.000627583
NUF2	104.861	1.60602	0.131349	12.2271	2.2279e-34	6.14975e-33
ELF3-AS1	7.01026	1.60596	0.50892	3.15564	0.00160149	0.0033788
MTFP1	27.4516	1.6055	0.397971	4.03422	5.4784e-05	0.000143907
RILPL2	178.53	1.60473	0.227368	7.05784	1.69111e-12	9.62773e-12
GMIP	602.576	1.60391	0.175136	9.15813	5.28068e-20	5.49349e-19
STARD4-AS1	14.6738	1.60314	0.356656	4.49491	6.96001e-06	2.03842e-05
VAMP8	437.556	1.6028	0.207786	7.71372	1.22206e-14	8.39016e-14
CDK1	414.493	1.60242	0.119868	13.3683	9.26879e-41	3.76762e-39
PRELID1	883.082	1.60212	0.153172	10.4596	1.32421e-25	2.03681e-24
ZNF775	30.4859	1.59931	0.519607	3.07793	0.00208447	0.00432065
CABP4	36.7485	1.59909	0.35269	4.53397	5.7884e-06	1.70808e-05
ERO1A	7669.71	1.59665	0.135831	11.7547	6.68199e-32	1.5947e-30
STMN1	737.188	1.59655	0.128714	12.4038	2.49104e-35	7.40869e-34
SPC24	80.6663	1.59565	0.241687	6.60214	4.05276e-11	2.04042e-10
ARPC3	1049.74	1.59351	0.136411	11.6817	1.5813e-31	3.66409e-30
ZNF812P	34.3765	1.59284	0.220739	7.21597	5.3549e-13	3.18172e-12
PACERR	8.20268	1.59281	0.550254	2.89467	0.00379556	0.00751944
DDX60	3076.7	1.5915	0.159148	10.0001	1.52197e-23	2.01396e-22
KCNMB1	187.247	1.59131	0.171597	9.27352	1.80106e-20	1.94321e-19
FCER2	28.6761	1.59092	0.447459	3.55545	0.000377331	0.00087527
NOP10	316.205	1.58952	0.153949	10.325	5.43312e-25	7.93671e-24
RUNX3	977.56	1.58945	0.141101	11.2647	1.96112e-29	3.97081e-28
TMEM88	41.73	1.58942	0.309789	5.13066	2.8873e-07	9.84549e-07
AP1S2	1063.21	1.58912	0.121901	13.0361	7.62839e-39	2.80399e-37
LINC01036	8.98702	1.58872	0.463807	3.42538	0.000613934	0.00137759
TROAP	156.754	1.58672	0.167351	9.4814	2.50903e-21	2.88357e-20
TMC1	20.9038	1.58596	0.465069	3.41016	0.000649256	0.00145154
CST3	3265.93	1.58563	0.148436	10.6822	1.2327e-26	2.04528e-25
HASPIN	60.7222	1.58368	0.222467	7.11875	1.08911e-12	6.30735e-12
MYBL1	333.354	1.58353	0.154035	10.2803	8.64557e-25	1.24435e-23
TMEM206	151.197	1.5821	0.127071	12.4505	1.38898e-35	4.20074e-34
SGO2	359.296	1.58002	0.142616	11.0788	1.58922e-28	3.0322e-27
GRB2	1614.13	1.57643	0.138047	11.4195	3.34254e-30	7.09522e-29
LOC100507006	97.5281	1.57568	0.284315	5.54204	2.98972e-08	1.14351e-07
TMEM158	41.5043	1.57439	0.477125	3.29975	0.000967725	0.00211002
PPT1	1857.21	1.57374	0.119483	13.1712	1.28574e-39	4.91945e-38
SERPING1	12562.6	1.57369	0.196494	8.00884	1.15793e-15	8.66351e-15
MUC16	2576.59	1.57295	0.264478	5.94738	2.72461e-09	1.1517e-08
FOXL2NB	10.7656	1.57064	0.548679	2.86258	0.00420204	0.00826229
SYK	1668.05	1.5705	0.11	14.2773	3.03113e-46	1.67124e-44
LPAR4	45.0565	1.57002	0.276557	5.67703	1.37057e-08	5.40956e-08
OVOS2	48.7528	1.56999	0.345774	4.5405	5.61213e-06	1.65834e-05
SLC16A4	90.1934	1.56963	0.14312	10.9672	5.49222e-28	1.00339e-26
KLRG1	136.015	1.56915	0.219329	7.15431	8.40962e-13	4.91792e-12
GNAI2	4898.66	1.56884	0.126981	12.3549	4.58102e-35	1.33116e-33
PCBP3	173.88	1.56883	0.169379	9.26221	2.0024e-20	2.15288e-19
LOC105374952	10.5824	1.56829	0.446466	3.51268	0.000443618	0.00101621
NPTX2	46.9503	1.56754	0.325778	4.81167	1.49674e-06	4.72605e-06
TICRR	201.473	1.56682	0.190992	8.20358	2.33331e-16	1.85141e-15
C1QTNF6	286.223	1.56574	0.24743	6.32801	2.4835e-10	1.16118e-09
NRGN	128.908	1.56565	0.218223	7.17456	7.25418e-13	4.25379e-12
TEX15	6.57948	1.56297	0.520973	3.00009	0.00269901	0.00548708
OXTR	13.0093	1.56268	0.403701	3.87088	0.000108441	0.000272344
TOP2A	1505.45	1.56266	0.125771	12.4246	1.92105e-35	5.76931e-34
GPX1	552.22	1.56205	0.195897	7.97385	1.53809e-15	1.13694e-14
LRRK2	3177.29	1.56159	0.177459	8.79977	1.37099e-18	1.28399e-17
PTPN2	1380.24	1.56118	0.126461	12.3451	5.17798e-35	1.49252e-33
MCF2	17.4876	1.5605	0.452602	3.44784	0.000565093	0.00127478
HOXA-AS2	7.1001	1.5598	0.508168	3.06946	0.00214443	0.00443466
LY6D	850.02	1.55828	0.264039	5.90171	3.59744e-09	1.5041e-08
STAT2	4437.4	1.557	0.117137	13.2921	2.57177e-40	1.03173e-38
GPRIN1	60.0933	1.55691	0.38416	4.05277	5.06148e-05	0.000133596
SH3BGRL3	4986.22	1.55661	0.14065	11.0673	1.80819e-28	3.4287e-27
GALNT6	692.717	1.55654	0.163511	9.5195	1.74013e-21	2.02588e-20
UNC5A	10.3748	1.55517	0.387472	4.01363	5.97927e-05	0.000156376
PGGHG	514.288	1.5548	0.183158	8.48884	2.08708e-17	1.79658e-16
DPYD	2565.56	1.55331	0.124092	12.5173	6.00178e-36	1.84894e-34
MARCKS	8065.71	1.55248	0.132598	11.7082	1.15756e-31	2.71736e-30
CDK2AP2	271.177	1.5523	0.163753	9.47953	2.55428e-21	2.93244e-20
MPHOSPH6	474.877	1.55189	0.151244	10.2608	1.05801e-24	1.51367e-23
SGO1	197.247	1.55156	0.170891	9.07922	1.09352e-19	1.11124e-18
CENPN	435.28	1.55078	0.119438	12.984	1.50887e-38	5.44383e-37
APBB1IP	874.795	1.54898	0.150503	10.2921	7.65244e-25	1.10511e-23
TPM4	9826.84	1.54895	0.0934746	16.5708	1.13251e-61	1.4759e-59
FTH1P3	12.7653	1.54674	0.473793	3.26459	0.00109625	0.00237029
GPR82	81.7272	1.54424	0.278842	5.53805	3.05864e-08	1.16904e-07
RASSF5	2081.6	1.54404	0.148644	10.3875	2.8275e-25	4.23101e-24
ICAM2	89.1025	1.54392	0.186492	8.27875	1.24476e-16	1.007e-15
ACSL5	1268.98	1.54279	0.148489	10.3899	2.75575e-25	4.13227e-24
NAGA	1170.63	1.54267	0.0975649	15.8118	2.58159e-56	2.38249e-54
PLEKHG2	2039.35	1.54235	0.157297	9.80532	1.06809e-22	1.33841e-21
GALM	342.458	1.54185	0.20483	7.52743	5.17494e-14	3.37714e-13
P2RX4	271.431	1.54179	0.20502	7.5202	5.46937e-14	3.55956e-13
PITX1	56.8366	1.54107	0.401441	3.83885	0.000123612	0.000308464
F13A1	6646.65	1.54054	0.148383	10.3822	2.98904e-25	4.46343e-24
LAT	133.563	1.53994	0.223402	6.89313	5.45775e-12	2.96733e-11
LBX2	7.20782	1.53915	0.536105	2.87098	0.00409205	0.00805633
ASGR2	43.951	1.53428	0.335391	4.57461	4.77118e-06	1.42177e-05
CCNB2	109.238	1.53403	0.175106	8.76054	1.94319e-18	1.80261e-17
SLC26A4-AS1	26.3837	1.53233	0.389404	3.93506	8.3175e-05	0.000212665
MAFF	285.166	1.53134	0.234798	6.52194	6.94015e-11	3.41106e-10
TCTEX1D1	28.118	1.53032	0.428428	3.57193	0.000354356	0.000826164
TNFRSF11B	57.1954	1.52974	0.308286	4.9621	6.97354e-07	2.29074e-06
IQGAP3	373.521	1.52921	0.178732	8.55586	1.16998e-17	1.02393e-16
SMCO4	130.896	1.52917	0.211981	7.21373	5.44411e-13	3.23204e-12
VSIR	1207.91	1.52912	0.151255	10.1095	5.0115e-24	6.8204e-23
BCAT1	1341.77	1.5253	0.187249	8.14584	3.76652e-16	2.9366e-15
STYK1	71.8824	1.5252	0.263138	5.7962	6.78337e-09	2.75681e-08
CELF4	17.7619	1.52347	0.434114	3.50937	0.000449169	0.00102772
TTK	284.208	1.52315	0.160759	9.47469	2.67544e-21	3.06499e-20
HIST1H4K	20.7886	1.52203	0.312482	4.87079	1.11152e-06	3.56891e-06
C9orf72	1406.07	1.52175	0.135954	11.1932	4.40417e-29	8.72837e-28
C1S	3439.43	1.52031	0.150359	10.1112	4.9259e-24	6.7124e-23
C10orf55	27.6546	1.52012	0.374974	4.05393	5.03643e-05	0.000133012
CNDP2	1291.56	1.51812	0.138578	10.955	6.28907e-28	1.14508e-26
PCED1A	499.87	1.51808	0.122419	12.4007	2.59154e-35	7.69695e-34
PAPSS2	498.356	1.51775	0.170651	8.8939	5.90003e-19	5.68152e-18
SFRP4	203.713	1.51697	0.303127	5.00441	5.60328e-07	1.85794e-06
TNFRSF21	1023.34	1.51597	0.139247	10.8869	1.3304e-27	2.34873e-26
PLBD1	1034.5	1.51479	0.102495	14.7793	1.99361e-49	1.303e-47
POMP	881.358	1.51471	0.10808	14.0147	1.2675e-44	6.41298e-43
GTF3C6	187.652	1.51328	0.16243	9.3165	1.20247e-20	1.31185e-19
JUNB	2861.98	1.51304	0.228026	6.63538	3.23678e-11	1.64852e-10
STARD3NL	288.592	1.51294	0.135724	11.1472	7.39365e-29	1.44401e-27
FAM72C	16.0995	1.51106	0.413277	3.65629	0.000255894	0.000608817
MAD2L1	66.8881	1.51069	0.229043	6.59565	4.23388e-11	2.12614e-10
CCDC102B	389.512	1.50977	0.208085	7.25557	3.99979e-13	2.40513e-12
CCNE1	54.7502	1.50965	0.191432	7.8861	3.11768e-15	2.23763e-14
LOC727896	212.99	1.50945	0.170589	8.84845	8.87434e-19	8.44359e-18
RASGRF1	40.9477	1.50922	0.362217	4.16661	3.09165e-05	8.39074e-05
GJA5	106.555	1.50494	0.26209	5.74209	9.35169e-09	3.74538e-08
TMPRSS3	26.3034	1.50441	0.286298	5.2547	1.48262e-07	5.2496e-07
MYOM3	109.846	1.50411	0.190353	7.90166	2.75206e-15	1.98582e-14
DHX58	210.526	1.50405	0.184693	8.14348	3.84075e-16	2.99339e-15
RFX5	1062.25	1.50288	0.10753	13.9763	2.17539e-44	1.07288e-42
EIF5AL1	11.781	1.50203	0.405669	3.70262	0.000213388	0.000513656
SRC	1122.24	1.5016	0.180255	8.33042	8.0559e-17	6.60412e-16
ENPP2	2279.97	1.50018	0.159478	9.40679	5.11524e-21	5.71986e-20
SLC25A37	2121.86	1.49992	0.157395	9.52965	1.57813e-21	1.84326e-20
NINJ1	694.55	1.49879	0.217804	6.8814	5.92678e-12	3.21259e-11
DENND3	1235.13	1.49877	0.179931	8.32965	8.108e-17	6.64177e-16
CCNJL	49.6395	1.49822	0.226781	6.60644	3.9367e-11	1.98571e-10
ARPC5	2683.9	1.49773	0.105953	14.1358	2.28676e-45	1.20816e-43
CEP19	31.2095	1.49585	0.30315	4.93436	8.04124e-07	2.62743e-06
RGS2	578.546	1.49563	0.250965	5.95951	2.52988e-09	1.07171e-08
SLC25A28	401.728	1.49436	0.137426	10.8739	1.53518e-27	2.70582e-26
IFIT5	1212.48	1.49433	0.136142	10.9763	4.96853e-28	9.1159e-27
AOX3P-AOX2P	37.533	1.494	0.402271	3.71392	0.000204073	0.000492667
DIAPH3	299.657	1.49065	0.149777	9.95246	2.46033e-23	3.20902e-22
GFPT2	667.127	1.49042	0.182263	8.17727	2.90344e-16	2.28608e-15
RAB37	47.9153	1.49012	0.32037	4.65125	3.2993e-06	1.00134e-05
CMTM7	256.176	1.4901	0.184776	8.06438	7.36072e-16	5.61069e-15
WFDC2	28.3603	1.48953	0.309657	4.81026	1.50734e-06	4.7563e-06
NLRC5	3149.61	1.4893	0.170376	8.74124	2.30558e-18	2.12229e-17
S1PR3	607.539	1.48736	0.140217	10.6075	2.74948e-26	4.44527e-25
DSE	3021.15	1.48634	0.137142	10.838	2.27442e-27	3.96328e-26
MAP3K8	1261.18	1.48583	0.120069	12.3748	3.57991e-35	1.05162e-33
FLI1	1083.66	1.48505	0.135027	10.9981	3.90061e-28	7.19339e-27
COA6	66.5175	1.48384	0.344114	4.31206	1.61742e-05	4.54337e-05
ICAM5	19.4919	1.4818	0.514785	2.87849	0.00399589	0.00789015
TAPBP	37.4325	1.48178	0.324804	4.56207	5.06525e-06	1.50377e-05
UBE2D1	731.433	1.48165	0.127856	11.5884	4.71614e-31	1.06636e-29
TNIK	619.953	1.48071	0.182123	8.13029	4.28249e-16	3.32442e-15
KIF18B	137.879	1.48065	0.15062	9.83038	8.33041e-23	1.04815e-21
LINC01730	18.3199	1.48065	0.33794	4.38139	1.17925e-05	3.36574e-05
PIGR	84.3824	1.48043	0.363701	4.07046	4.69203e-05	0.000124559
RARA-AS1	18.8827	1.48026	0.415633	3.56146	0.000368802	0.000857706
TMEM8A	413.044	1.47938	0.12438	11.894	1.27169e-32	3.13231e-31
VPS9D1	279.56	1.47924	0.194862	7.59123	3.16879e-14	2.10694e-13
PPIL1	350.235	1.47911	0.126369	11.7047	1.20605e-31	2.82501e-30
LINC00707	46.9323	1.47648	0.392178	3.76482	0.000166671	0.000408284
MTFR2	67.3418	1.47571	0.26696	5.52786	3.24167e-08	1.23613e-07
LHFPL2	1406.93	1.47502	0.154099	9.57192	1.04943e-21	1.23852e-20
STARD8	475.135	1.47378	0.176146	8.36679	5.92105e-17	4.89882e-16
EIF4EBP1	109.471	1.47344	0.174791	8.42975	3.46419e-17	2.92348e-16
ACP2	568.111	1.47213	0.137212	10.7289	7.44997e-27	1.25644e-25
PKMYT1	56.4682	1.47165	0.255201	5.76664	8.08691e-09	3.25703e-08
PTGES	299.43	1.47154	0.173888	8.46258	2.61529e-17	2.22807e-16
UNC93B1	583.787	1.47131	0.130108	11.3083	1.19325e-29	2.46007e-28
JAKMIP2	58.4301	1.47128	0.273379	5.38182	7.37381e-08	2.70532e-07
MCL1	9064.98	1.47057	0.128993	11.4004	4.16418e-30	8.77867e-29
IFNGR2	72.0493	1.46979	0.234758	6.26085	3.82878e-10	1.75769e-09
TTYH3	1580.88	1.46929	0.151869	9.67474	3.86088e-22	4.6667e-21
SMCO2	13.9215	1.46823	0.47545	3.08809	0.00201447	0.00418523
FLOT2	1977.83	1.46746	0.118769	12.3556	4.54382e-35	1.32213e-33
LOC102724596	6.74355	1.46699	0.460655	3.18456	0.00144972	0.00307558
HSPH1	1675.31	1.46672	0.131509	11.153	6.92559e-29	1.35383e-27
ACP5	495.864	1.46579	0.208486	7.03064	2.05587e-12	1.16335e-11
KIF11	880.885	1.46506	0.132263	11.0769	1.62397e-28	3.09028e-27
MEDAG	694.483	1.46387	0.195212	7.49886	6.43748e-14	4.16441e-13
DOK5	41.541	1.46376	0.441963	3.31195	0.000926466	0.00202457
RAB24	306.996	1.46374	0.172549	8.48302	2.19416e-17	1.88498e-16
B3GNT3	102.735	1.4636	0.376497	3.88742	0.000101316	0.000255434
SHISA5	1948.61	1.46358	0.118535	12.3472	5.04239e-35	1.45539e-33
TNFAIP8	1122.08	1.46355	0.12148	12.0477	1.99384e-33	5.20942e-32
SUSD1	364.079	1.45832	0.136614	10.6747	1.33629e-26	2.21033e-25
LOXL3	132.537	1.45831	0.189757	7.68513	1.52838e-14	1.042e-13
REC8	171.148	1.45807	0.172614	8.44699	2.98918e-17	2.53525e-16
SERPINH1	2439.36	1.4574	0.180913	8.05584	7.89354e-16	6.00194e-15
WISP1	457.317	1.45701	0.263532	5.52876	3.22507e-08	1.23024e-07
HIST1H2BO	211.916	1.45699	0.182698	7.97483	1.52595e-15	1.12874e-14
C11orf91	16.9495	1.45692	0.383095	3.80304	0.000142934	0.000353723
CREM	392.107	1.45487	0.174779	8.32409	8.49793e-17	6.94267e-16
KCNK3	33.1733	1.45448	0.371642	3.91366	9.0907e-05	0.000231006
DISC1	271.915	1.4535	0.162642	8.93678	4.00658e-19	3.90364e-18
SLC22A4	107.536	1.4518	0.27636	5.25328	1.49415e-07	5.28781e-07
MYO1B	3347.64	1.45046	0.13869	10.4583	1.34303e-25	2.06132e-24
RENBP	83.0574	1.4497	0.212445	6.82388	8.86117e-12	4.73984e-11
PRSS23	1330.32	1.44946	0.123976	11.6915	1.40924e-31	3.27953e-30
VIM-AS1	102.829	1.44932	0.209499	6.91804	4.57935e-12	2.5075e-11
TRPV2	454.197	1.44889	0.203273	7.1278	1.01984e-12	5.92054e-12
MCM10	104.722	1.44762	0.186084	7.77936	7.28938e-15	5.09735e-14
DNASE1L3	139.925	1.44747	0.143593	10.0804	6.74548e-24	9.12252e-23
SLFN5	4824.73	1.4473	0.125135	11.5659	6.13325e-31	1.3695e-29
TNRC6C-AS1	134.854	1.44691	0.179597	8.05644	7.85481e-16	5.9746e-15
SLC16A1	1199.12	1.44666	0.118653	12.1924	3.41305e-34	9.33726e-33
FUT2	154.171	1.44544	0.219257	6.59244	4.32657e-11	2.17066e-10
NPC2	890.509	1.44449	0.151259	9.54979	1.29958e-21	1.52537e-20
PGS1	695.148	1.44406	0.157964	9.14167	6.14978e-20	6.36068e-19
KIF18A	196.44	1.44377	0.127697	11.3062	1.22266e-29	2.51829e-28
AKAP2	14.0767	1.44371	0.403209	3.58054	0.000342881	0.00080054
LMO2	253.655	1.44189	0.14603	9.87393	5.40078e-23	6.8515e-22
EHD1	1697.47	1.44189	0.217177	6.63926	3.15259e-11	1.60831e-10
LGMN	1661.52	1.44167	0.114942	12.5426	4.36427e-36	1.36007e-34
USB1	455.711	1.4416	0.137956	10.4497	1.46961e-25	2.25239e-24
NUP210	813.559	1.44148	0.136925	10.5275	6.45264e-26	1.01426e-24
ZWINT	117.181	1.4412	0.232542	6.1976	5.73302e-10	2.58388e-09
PPA1	1089.25	1.4403	0.122442	11.7631	6.04639e-32	1.44622e-30
PAX1	92.0765	1.4384	0.262708	5.47528	4.36827e-08	1.64129e-07
NEK2	64.1536	1.43674	0.266162	5.39801	6.73859e-08	2.48457e-07
IL36RN	1966.83	1.43583	0.215184	6.67257	2.51365e-11	1.29494e-10
GRN	3545.69	1.43374	0.164649	8.70782	3.09772e-18	2.82966e-17
RARRES1	459.294	1.43326	0.24288	5.90113	3.61026e-09	1.50916e-08
ATP8B4	846.802	1.43304	0.154616	9.26838	1.88991e-20	2.03398e-19
IRF2	916.269	1.43195	0.11529	12.4204	2.02546e-35	6.0744e-34
IL17RA	2611.26	1.43151	0.13265	10.7916	3.77165e-27	6.44689e-26
KCNAB2	591.874	1.43006	0.21002	6.80917	9.81636e-12	5.23255e-11
CDC25A	55.6926	1.42999	0.239482	5.97118	2.35549e-09	1.00138e-08
SLFN11	1056.88	1.42948	0.168119	8.5028	1.85076e-17	1.59891e-16
LRRC63	39.0361	1.42769	0.358278	3.98487	6.7516e-05	0.000175253
ST3GAL1	1048.67	1.4265	0.103236	13.8179	1.98816e-43	9.35481e-42
GNG5	2320.16	1.42643	0.105224	13.5561	7.29388e-42	3.13054e-40
APLNR	1145.8	1.42555	0.214998	6.63054	3.34456e-11	1.70019e-10
SPINDOC	67.6983	1.4242	0.228653	6.22866	4.70427e-10	2.1386e-09
CARD6	450.088	1.42381	0.150002	9.49191	2.26834e-21	2.61674e-20
DOK1	116.012	1.42341	0.189096	7.52743	5.1748e-14	3.37714e-13
FAM167B	38.1779	1.42322	0.297382	4.78585	1.70269e-06	5.33948e-06
KCNE1	16.2991	1.42295	0.46758	3.04321	0.00234066	0.00480535
TXK	250.53	1.42257	0.186456	7.62955	2.3558e-14	1.58205e-13
C9orf84	190.773	1.42207	0.270601	5.25524	1.47834e-07	5.23615e-07
MCTP1	2024.49	1.42131	0.192453	7.38525	1.52172e-13	9.53428e-13
[truncated: 3,497 more rows]
