# Supplementary material for: Haemophilus ducreyi Infection Induces Oxidative Stress, Central Metabolic Changes, and a Mixed Pro- and Anti-inflammatory Environment in the Human Host
Source: mBio. 2022 Dec 1;13(6):e03125-22. doi: 10.1128/mbio.03125-22 (PMC9765465; doi:10.1128/mbio.03125-22)
Supplement: TABLE S4 [file mbio.03125-22-s0007.xlsx]

## Sheet: PositiveBipartiteNetwork
Table S4A Positive Bipartite Cluster Genes
Cluster	Gene	Description
1	HD_0004	ATP synthase A chain; atpB
1	HD_0068	fine tangled pili major subunit; ftpA
1	HD_0723	tRNA (uracil-5-)-methyltransferase; trmA
1	HD_0833	6-phosphogluconate dehydrogenase, decarboxylating; gnd
1	HD_1008	cold shock-like protein CspC; cspC
1	HD_1094	putative outer membrane serine protease
1	HD_1190	putative outer membrane protein
1	HD_1204	argininosuccinate synthetase; argG
1	HD_1304	tight adherence protein A; tadA
1	HD_1309	flp operon protein B
1	HD_1311	flp operon protein Flp2; flp2
1	HD_1462	transcription termination-antitermination factor nusA, N utilization substance protein A; nusA
1	HD_1507	putative phosphomannomutase; manB
1	HD_1761	anhydro-N-acetylmuramyl-tripeptide amidase; ampD
1	HD_1863	putative DeoR-family transcription repressor
1	CAMKK1	calcium/calmodulin dependent protein kinase kinase 1
1	CDKN2D	cyclin dependent kinase inhibitor 2D
1	CXCL6	C-X-C motif chemokine ligand 6
1	FBXL15	F-box and leucine rich repeat protein 15
1	GPR143	G protein-coupled receptor 143
1	HIST1H2BI
1	KLK9	kallikrein related peptidase 9
1	LINC01206	long intergenic non-protein coding RNA 1206
1	LINC01393	long intergenic non-protein coding RNA 1393
1	LOC105374952
1	MARCKSL1	MARCKS like 1
1	NFKBIB	NFKB inhibitor beta
1	NLRP6	NLR family pyrin domain containing 6
1	PAX3	paired box 3
1	RELL2	RELT like 2
1	UNC119	unc-119 lipid binding chaperone
2	HD_0250	hypothetical protein
2	HD_0255	putative anti-sigma factor B antagonist
2	HD_0257	hypothetical protein
2	HD_0293	putative type II DNA modification enzyme (methyltransferase)
2	HD_0294	putative type II DNA restriction endonuclease
2	HD_0647	hypothetical protein
2	HD_0661	protein export protein; secB
2	HD_0766	mannose-specific phosphotransferase system IID component; manZ
2	HD_0803	lipoprotein C-like protein; lppC
2	HD_1001	hypothetical protein
2	HD_1011	hypothetical protein
2	HD_1468	MazG protein; mazG
2	HD_1741	putative uroporphyrinogen III C-methyltransferase; hemX
2	HD_1814	putative transport protein
2	ADRB3	adrenoceptor beta 3
2	FAM19A2
2	GGT5	gamma-glutamyltransferase 5
2	IRF7	interferon regulatory factor 7
2	JHDM1D-AS1
2	LINC01729	long intergenic non-protein coding RNA 1729
2	LOC145474
2	LRMP
2	LY96	lymphocyte antigen 96
2	MDS2	myelodysplastic syndrome 2 translocation associated
2	MIR503HG	MIR503 host gene
2	PLEKHG2	pleckstrin homology and RhoGEF domain containing G2
2	PPP1R16B	protein phosphatase 1 regulatory subunit 16B
2	RAB37	RAB37, member RAS oncogene family
2	RASGRP3	RAS guanyl releasing protein 3
2	TLR6	toll like receptor 6
2	TMBIM7P	transmembrane BAX inhibitor motif containing 7, pseudogene
2	TMEM35B	transmembrane protein 35B
3	HD_0198	periplasmic zinc transporter; znuA
3	HD_1155	Large supernatant protein exporter; lspB
3	HD_1470	sensor kinase CpxA; cpxA
3	HD_1639	hypothetical protein
3	HD_1818	adenine phosphoribosyltransferase; apt
3	AEN	apoptosis enhancing nuclease
3	ANGPT2	angiopoietin 2
3	CAPG	capping actin protein, gelsolin like
3	ELK3	ETS transcription factor ELK3
3	EN1	engrailed homeobox 1
3	IER5	immediate early response 5
3	LOC100996351
3	PCNA	proliferating cell nuclear antigen
3	PKMYT1	protein kinase, membrane associated tyrosine/threonine 1
3	TMEM178B	transmembrane protein 178B
3	XXYLT1-AS2
4	HD_1098	D-methionine transport ATP-binding protein MetN; metN
4	HD_2006	ATP-dependent protease HslV; hslV
4	CCDC88C	coiled-coil domain containing 88C
4	DBP	D-box binding PAR bZIP transcription factor
4	KIF2C	kinesin family member 2C
4	RPS6KA4	ribosomal protein S6 kinase A4
4	USF1	upstream transcription factor 1
5	HD_0457	hypothetical protein
5	HD_1889	peptide deformylase; def
5	CDH10	cadherin 10
5	KLHL4	kelch like family member 4
5	PRRG3	proline rich and Gla domain 3
5	SPAG17	sperm associated antigen 17
5	TBX15	T-box transcription factor 15
6	HD_1816	iron (chelated) ABC transporter, periplasmic-binding protein; yfeA
6	ANGPTL2	angiopoietin like 2
6	CEP126	centrosomal protein 126
6	DISC1-IT1
6	ERP27	endoplasmic reticulum protein 27
6	GIMAP6	GTPase, IMAP family member 6
7	HD_0169	inorganic pyrophosphatase; ppa
7	CCR7	C-C motif chemokine receptor 7
7	LINC00487	long intergenic non-protein coding RNA 487
7	RIPOR2	RHO family interacting cell polarization regulator 2
7	SIGLEC5	sialic acid binding Ig like lectin 5
8	HD_1310	flp operon protein Flp3; flp3
8	ASB11	ankyrin repeat and SOCS box containing 11
8	CSNK2A2	casein kinase 2 alpha 2
8	EEF2K	eukaryotic elongation factor 2 kinase
8	SLC2A1-AS1
9	HD_1301	tight adherence protein D; tadD
9	EPHA7	EPH receptor A7
9	HOXC5	homeobox C5
9	HULC	hepatocellular carcinoma up-regulated long non-coding RNA
10	HD_1921	ATP-dependent DNA helicase RecG; recG
10	FCGR3B	Fc gamma receptor IIIb
10	SAT1	spermidine/spermine N1-acetyltransferase 1
10	VNN2	vanin 2
11	HD_0904	cytolethal distending toxin protein C; cdtC
11	AURKB	aurora kinase B
11	CDC25C	cell division cycle 25C
11	RGL4	ral guanine nucleotide dissociation stimulator like 4
12	HD_0455	putative protease
12	FNDC7	fibronectin type III domain containing 7
12	FOSL1	FOS like 1, AP-1 transcription factor subunit
12	IRF3	interferon regulatory factor 3
13	HD_1860	putative PTS system Enzyme II sga subunit; sgaT
13	OIP5	Opa interacting protein 5
13	SLPI	secretory leukocyte peptidase inhibitor
13	SUSD3	sushi domain containing 3
14	HD_2025	hemoglobin-binding protein HgbA; hgbA
14	SKIDA1	SKI/DACH domain containing 1
14	SNX21	sorting nexin family member 21
15	HD_1312	flp operon protein Flp1; flp1
15	CFI	complement factor I
15	SLC9C1	solute carrier family 9 member C1
16	HD_1772	18K peptidoglycan-associated outer membrane lipoprotein; pal
16	KCNA1	potassium voltage-gated channel subfamily A member 1
16	PIEZO2	piezo type mechanosensitive ion channel component 2
17	HD_0769	serum resistance protein DrsA; dsrA
17	DNAJC27-AS1
17	KCNN2	potassium calcium-activated channel subfamily N member 2
18	HD_1282	putative formate--tetrahydrofolate ligase; fhs
18	DCX	doublecortin
18	SERTM1	serine rich and transmembrane domain containing 1
19	HD_1091	tRNA nucleotidyltransferase; cca
19	FCRLA	Fc receptor like A
19	RUNX3	RUNX family transcription factor 3
20	HD_1511	Bifunctional GlmU protein; glmU
20	LINC01317
20	NOCT	nocturnin
21	HD_1074	spermidine/putrescine-binding periplasmic protein (SPBP); potD2
21	FAM180A	family with sequence similarity 180 member A
21	ZNF853	zinc finger protein 853
22	HD_1306	rough colony protein B; rcpB
22	RPLP0P2	ribosomal protein lateral stalk subunit P0 pseudogene 2
22	TMEM163	transmembrane protein 163
23	HD_0338	hypothetical protein
23	HD_1887	putative oligopeptide transporter
23	UNC80	unc-80 homolog, NALCN channel complex subunit
24	HD_0637	hypothetical protein;
24	APLN	apelin
24	CCDC88B	coiled-coil domain containing 88B
25	HD_tRNACys1
25	CLEC4E	C-type lectin domain family 4 member E
25	FCRL3	Fc receptor like 3
26	HD_1307	rough colony protein A; rcpA
26	ANO1	anoctamin 1
27	HD_0256	hypothetical protein
27	PHKG1	phosphorylase kinase catalytic subunit gamma 1
28	HD_1362	hypothetical protein;
28	AHDC1	AT-hook DNA binding motif containing 1
29	HD_0710	formamidopyrimidine-DNA glycosylase; mutM
29	HAGLROS	HAGLR opposite strand lncRNA
30	HD_0441	1-deoxyxylulose-5-phosphate synthase; dxs
30	CTIF	cap binding complex dependent translation initiation factor
31	HD_1861	hypothetical protein
31	KCNJ13	potassium inwardly rectifying channel subfamily J member 13
32	HD_1212	small protein A; smpA
32	LOC100996455
33	HD_2007	ATP-dependent hsl protease ATP-binding subunit HslU; hslU
33	MIR1206	microRNA 1206
34	HD_1931	acyl carrier protein; acpP
34	HPN	hepsin
35	HD_0248	methionine aminopeptidase; map
35	FLJ12825	uncharacterized LOC440101
36	HD_0584	hypothetical protein
36	BCAR3	BCAR3 adaptor protein, NSP family member
37	HD_0561	phosphoribosylformylglycinamidine cyclo-ligase, truncated; purM
37	DIRAS1	DIRAS family GTPase 1
38	HD_0388	ton-dependent heme receptor A; tdhA
38	HHLA2	HERV-H LTR-associating 2
39	HD_0638	putative thiol:disulfide interchange protein; dsbA
39	KCNIP4-IT1
40	HD_1503	inosine-5'-monophosphate dehydrogenase; guaB
40	SKOR1	SKI family transcriptional corepressor 1
41	HD_1305	flp operon protein D
41	NRG4	neuregulin 4
42	HD_1302	tight adherence protein C; tadC
42	LINC00548

## Sheet: NegativeBipartiteNetwork
Table S4B Negative Bipartite Cluster Genes
Cluster	Gene	Description
1	HD_0004	ATP synthase A chain; atpB
1	HD_0066	hypothetical protein
1	HD_0068	fine tangled pili major subunit; ftpA
1	HD_0198	periplasmic zinc transporter; znuA
1	HD_0250	hypothetical protein
1	HD_0255	putative anti-sigma factor B antagonist
1	HD_0281	putative fimbrial major pilin protein; fimA
1	HD_0293	putative type II DNA modification enzyme (methyltransferase)
1	HD_0372	L-asparaginase II; ansB
1	HD_0441	1-deoxyxylulose-5-phosphate synthase; dxs
1	HD_0448	putative dehydrogenase
1	HD_0637	hypothetical protein
1	HD_0647	hypothetical protein
1	HD_0687	dTDP-D-glucose 4,6-dehydratase; rmlB
1	HD_0723	tRNA (uracil-5-)-methyltransferase; trmA
1	HD_0803	lipoprotein C-like protein; lppC
1	HD_1009	putative ProP effector; proQ
1	HD_1011	hypothetical protein
1	HD_1082	cysteine desulfurase; iscS
1	HD_1091	tRNA nucleotidyltransferase; cca
1	HD_1094	putative outer membrane serine protease
1	HD_1098	D-methionine transport ATP-binding protein MetN; metN
1	HD_1141	hypothetical protein
1	HD_1156	large supernatant protein 2; lspA2
1	HD_1169	peptidase B; pepB
1	HD_1189	UDP-3-O-(3-hydroxymyristoyl) glucosamine N-acyltransferase; lpxD
1	HD_1190	putative outer membrane protein
1	HD_1204	argininosuccinate synthetase; argG
1	HD_1303	tight adherence protein B; tadB
1	HD_1304	tight adherence protein A; tadA
1	HD_1308	flp operon protein C
1	HD_1309	flp operon protein B
1	HD_1310	flp operon protein Flp3; flp3
1	HD_1326	hemolysin activation/secretion protein; hhdB
1	HD_1462	transcription termination-antitermination factor nusA, N utilization substance protein A; nusA
1	HD_1468	MazG protein; mazG
1	HD_1469	transcriptional regulatory protein CpxR; cpxR
1	HD_1470	sensor kinase CpxA; cpxA
1	HD_1507	putative phosphomannomutase; manB
1	HD_1512	acriflavine resistance protein
1	HD_1639	hypothetical protein
1	HD_1761	anhydro-N-acetylmuramyl-tripeptide amidase; ampD
1	HD_1798	hypothetical protein
1	HD_1814	putative transport protein
1	HD_1818	adenine phosphoribosyltransferase; apt
1	HD_1857	putative hexulose-6-phosphate synthase; sgaH
1	HD_1860	putative PTS system Enzyme II sga subunit; sgaT
1	HD_1863	putative DeoR-family transcription repressor
1	HD_1931	acyl carrier protein; acpP
1	HD_tRNACys1
1	ABCC11	ATP binding cassette subfamily C member 11
1	ABCG2	ATP binding cassette subfamily G member 2 (Junior blood group)
1	ADAM11	ADAM metallopeptidase domain 11
1	AGTR1	angiotensin II receptor type 1
1	ALS2CL	ALS2 C-terminal like
1	ARHGAP23	Rho GTPase activating protein 23
1	ATP8B4	ATPase phospholipid transporting 8B4 (putative)
1	B3GALT5	beta-1,3-galactosyltransferase 5
1	C6	complement C6
1	CADM3-AS1
1	CNTFR	ciliary neurotrophic factor receptor
1	CNTN3	contactin 3
1	CNTN4	contactin 4
1	CNTNAP3B	contactin associated protein family member 3B
1	DEGS2	delta 4-desaturase, sphingolipid 2
1	DOK3	docking protein 3
1	DOK4	docking protein 4
1	EDIL3	EGF like repeats and discoidin domains 3
1	ELMO1	engulfment and cell motility 1
1	ELOVL2	ELOVL fatty acid elongase 2
1	EPHA7	EPH receptor A7
1	FAHD2CP	fumarylacetoacetate hydrolase domain containing 2C, pseudogene
1	FAM166B	family with sequence similarity 166 member B
1	FAM47E	family with sequence similarity 47 member E
1	FAM66D	family with sequence similarity 66 member D
1	GGT5	gamma-glutamyltransferase 5
1	GLI1	GLI family zinc finger 1
1	GLIS3	GLIS family zinc finger 3
1	GPC3	glypican 3
1	GPR162	G protein-coupled receptor 162
1	GSTA3	glutathione S-transferase alpha 3
1	IL17RD	interleukin 17 receptor D
1	IL1R1	interleukin 1 receptor type 1
1	IQGAP2	IQ motif containing GTPase activating protein 2
1	KAZALD1	Kazal type serine peptidase inhibitor domain 1
1	KCNIP4-IT1
1	LGI1	leucine rich glioma inactivated 1
1	LINC01208	long intergenic non-protein coding RNA 1208
1	LINC01317
1	LOC100129434
1	LOC101927164
1	LOC101929679
1	LRRC4	leucine rich repeat containing 4
1	LTBP4	latent transforming growth factor beta binding protein 4
1	MATN2	matrilin 2
1	MFAP4	microfibril associated protein 4
1	MIR200A	microRNA 200a
1	MIR5692C2	microRNA 5692c-2
1	MRC1	mannose receptor C-type 1
1	MYEOV	myeloma overexpressed
1	NANOGP8	Nanog homeobox retrogene P8
1	NEGR1	neuronal growth regulator 1
1	NPY1R	neuropeptide Y receptor Y1
1	NWD2	CHT and WD repeat domain containing 2
1	OSMR	oncostatin M receptor
1	PCDHGA10	protocadherin gamma subfamily A, 10
1	PCDHGA2	protocadherin gamma subfamily A, 2
1	PCDHGA5	protocadherin gamma subfamily A, 5
1	PITX1	paired like homeodomain 1
1	PPIL6	peptidylprolyl isomerase like 6
1	PRR34-AS1
1	PSCA	prostate stem cell antigen
1	RAI2	retinoic acid induced 2
1	RARG	retinoic acid receptor gamma
1	RFESD	Rieske Fe-S domain containing
1	RP1L1	RP1 like 1
1	RXRA	retinoid X receptor alpha
1	SEMA3E	semaphorin 3E
1	SH3PXD2A-AS1
1	SLC16A11	solute carrier family 16 member 11
1	SLC18A2	solute carrier family 18 member A2
1	SLFN5	schlafen family member 5
1	SP5	Sp5 transcription factor
1	SSC5D	scavenger receptor cysteine rich family member with 5 domains
1	ST3GAL1	ST3 beta-galactoside alpha-2,3-sialyltransferase 1
1	ST6GAL1	ST6 beta-galactoside alpha-2,6-sialyltransferase 1
1	ST6GALNAC5	ST6 N-acetylgalactosaminide alpha-2,6-sialyltransferase 5
1	STEAP4	STEAP4 metalloreductase
1	TGM1	transglutaminase 1
1	TIGAR	TP53 induced glycolysis regulatory phosphatase
1	TLCD1	TLC domain containing 1
1	TMPRSS6	transmembrane serine protease 6
1	ZC2HC1A	zinc finger C2HC-type containing 1A
1	ZNF559-ZNF177
1	ZNF726	zinc finger protein 726
1	ZNF812P	zinc finger protein 812, pseudogene
2	HD_1008	cold shock-like protein CspC; cspC
2	AOX3P-AOX2P
2	HSF5	heat shock transcription factor 5
2	KIF18A	kinesin family member 18A
2	LINC00365	long intergenic non-protein coding RNA 365
2	LINC00941	long intergenic non-protein coding RNA 941
2	NME8	NME/NM23 family member 8
2	SLC12A3	solute carrier family 12 member 3
2	SOWAHA	sosondowah ankyrin repeat domain family member A
3	HD_1921	ATP-dependent DNA helicase RecG; recG
3	HD_2007	ATP-dependent hsl protease ATP-binding subunit HslU; hslU
3	ALX4	ALX homeobox 4
3	ATP5F1E	ATP synthase F1 subunit epsilon
3	DBX2	developing brain homeobox 2
3	LRRC3-AS1
4	HD_2025	hemoglobin-binding protein HgbA; hgbA
4	CCDC71L	coiled-coil domain containing 71 like
4	GSDME	gasdermin E
4	PI15	peptidase inhibitor 15
4	STC1	stanniocalcin 1
4	STEAP2	STEAP2 metalloreductase
5	HD_1305	flp operon protein D
5	KCNMB1	potassium calcium-activated channel subfamily M regulatory beta subunit 1
5	ITGA5	integrin subunit alpha 5
5	PAPSS2	3'-phosphoadenosine 5'-phosphosulfate synthase 2
5	S100Z	S100 calcium binding protein Z
6	HD_1074	spermidine/putrescine-binding periplasmic protein (SPBP); potD2
6	ACAP3	ArfGAP with coiled-coil, ankyrin repeat and PH domains 3
6	AHDC1	AT-hook DNA binding motif containing 1
6	LINC01622	long intergenic non-protein coding RNA 1622
6	TYMS	thymidylate synthetase
7	HD_1816	iron (chelated) ABC transporter, periplasmic-binding protein; yfeA
7	CRB3	crumbs cell polarity complex component 3
7	MIR647	microRNA 647
7	S100A3	S100 calcium binding protein A3
7	TUBA1C	tubulin alpha 1c
8	HD_1307	rough colony protein A; rcpA
8	CHST2	carbohydrate sulfotransferase 2
8	IL19	interleukin 19
8	MEIKIN	meiotic kinetochore factor
9	HD_0455	putative protease
9	HYKK	hydroxylysine kinase
9	LINC00271
9	NRG3	neuregulin 3
10	HD_1889	peptide deformylase; def
10	KCNK7	potassium two pore domain channel subfamily K member 7
10	TNNI3K	TNNI3 interacting kinase
10	TPPP	tubulin polymerization promoting protein
11	HD_1155	Large supernatant protein exporter; lspB
11	SLC7A5	solute carrier family 7 member 5
11	TK1	thymidine kinase 1
12	HD_0388	ton-dependent heme receptor A; tdhA
12	CCNJL	cyclin J like
12	VNN1	vanin 1
13	HD_1832	aminoacyl-histidine dipeptidase; pepD
13	JPH2	junctophilin 2
13	LINC01725	long intergenic non-protein coding RNA 1725
14	HD_1598	hypothetical protein
14	SNX22	sorting nexin 22
15	HD_0630	2,3,4,5-tetrahydropyridine-2-carboxylate N-succinyltransferase; dapD
15	LOC100506258
16	HD_0769	serum resistance protein DrsA; dsrA
16	B3GNT7	UDP-GlcNAc:betaGal beta-1,3-N-acetylglucosaminyltransferase 7
17	HD_0256	hypothetical protein
17	ANKRD20A8P	ankyrin repeat domain 20 family member A8, pseudogene
18	HD_1212	small protein A; smpA
18	LINC00982
19	HD_0904	cytolethal distending toxin protein C; cdtC
19	ZAN	zonadhesin
20	HD_1362	hypothetical protein
20	RUNX1	RUNX family transcription factor 1
21	HD_0045	major outer membrane protein; momp
21	LOC283299
22	HD_1433	outer membrane protein P2-like protein; ompP2A
22	PPP1R36	protein phosphatase 1 regulatory subunit 36
23	HD_1511	Bifunctional GlmU protein; glmU
23	HHLA2	HERV-H LTR-associating 2
24	HD_1503	inosine-5'-monophosphate dehydrogenase; guaB
24	FAM111B	FAM111 trypsin like peptidase B
25	HD_0457	hypothetical protein
25	OAZ3	ornithine decarboxylase antizyme 3
26	HD_1312	flp operon protein Flp1; flp1
26	LOC101927359
27	HD_0671	sodium/pantothenate symporter (pantothenate permease); panF
27	LOC100130370
28	HD_1060	hypothetical protein
28	CIART	circadian associated repressor of transcription
29	HD_2006	ATP-dependent protease HslV; hslV
29	AQP7P1	aquaporin 7 pseudogene 1
