# Supplementary material for: Haemophilus ducreyi Infection Induces Oxidative Stress, Central Metabolic Changes, and a Mixed Pro- and Anti-inflammatory Environment in the Human Host
Source: mBio. 2022 Dec 1;13(6):e03125-22. doi: 10.1128/mbio.03125-22 (PMC9765465; doi:10.1128/mbio.03125-22)
Supplement: TABLE S5 [file mbio.03125-22-s0008.xlsx]

## Sheet: sig_posIon
Table S5 Differentially abundant positive ions
Ion	Description	pval	qval	X462_wound	X465_wound	X466_wound	X469_wound	X470_wound	X471_wound	X473_wound	X474_wound	X475_wound	X476_wound	X477_wound	X462_pustule	X465_pustule	X466_pustule	X469_pustule	X470_pustule	X471_pustule	X473_pustule	X474_pustule	X475_pustule	X476_pustule	X477_pustule
132.07704/0.576	DIHYDROURACIL	0.000208284	0.00272662	-1.67943	-3.48601	-2.24161	3.62275	3.03651	4.82763	4.37483	2.57042	5.39999	3.6758	7.69977	-2.53071	-5.51627	-3.68115	-1.72032	-1.71368	-4.00096	-5.28503	-2.14762	-2.77105	-0.176898	1.74303
182.08047/1.614	w/o MS2:TYROSINE	0.045726	0.0977903	-0.0461651	-0.172179	-0.147736	-0.11863	-0.243317	-0.229803	-0.211625	-0.234908	-0.222196	-0.212754	-0.232788	0.373151	1.61691	0.844017	-0.203985	-0.144324	0.0373365	-0.0886341	-0.0430231	0.0129918	-0.169613	-0.16273
90.05478/0.575	w/o MS2:SARCOSINE	0.000219868	0.00279362	-0.296583	-0.419976	-0.236451	0.331683	0.392273	0.544606	0.5659	0.419293	0.633253	0.391283	0.990537	-0.314868	-0.754159	-0.48318	-0.279882	-0.19621	-0.479861	-0.654738	-0.255541	-0.322098	-0.0503364	0.475054
189.12241/0.923	w/o MS2:N-ALPHA-ACETYLLYSINE	0.000324598	0.00359554	-1.27906	-1.34057	0.58469	-0.54362	-1.18553	-1.08664	-1.19802	-1.18067	-1.02826	-1.13251	-1.22019	-0.542703	0.830761	0.44176	0.418204	0.239947	1.45729	2.74199	0.963582	2.43125	0.341909	1.28638
114.06506/0.555	CREATININE	0.0071093	0.0282652	3.39746	2.46968	2.9059	-0.334626	-1.0034	0.0491859	-1.15407	-1.2278	-0.9082	-0.657434	-0.756715	3.25639	3.01797	2.38516	-1.23648	-1.40516	-1.38203	-1.8491	-1.74903	-1.70725	-0.877484	-1.23297
142.08589/1.386	w/o MS2:HISTIDINOL	0.0250127	0.0624596	-1.17352	-1.18484	-1.1951	-1.14258	0.0657544	-0.535041	0.0177799	0.289514	-0.570729	-0.623398	-0.0595473	-1.15893	-1.18046	-1.15975	2.578	1.33695	0.905702	1.55192	1.38282	0.490256	2.50549	-1.14029
106.04801/0.502	w/o MS2:SERINE	0.0148134	0.0453858	0.776126	1.16637	1.12179	-0.561014	0.831374	-0.250957	-0.396264	0.130918	0.299444	-0.0657115	0.0881045	-0.128034	-0.196658	-0.461075	-0.278467	-0.356801	-0.184994	-0.185382	-0.317628	-0.51176	-0.407335	-0.112047
148.06078/0.521	GLUTAMATE	0.00148216	0.0103273	-1.0688	-2.03992	0.369355	-0.595533	-1.65536	-1.14709	-0.777286	-2.08897	-0.564641	-1.60959	-2.74264	0.523831	4.93458	2.21523	0.662356	1.1875	2.14294	0.483445	0.734771	-0.263946	-0.693085	1.99285
118.08603/0.713	VALINE	0.0182665	0.0522591	0.269952	2.34525	1.12564	1.82348	-2.24452	-3.59429	0.627417	-0.358463	-2.71636	-3.11942	-2.23112	-0.353137	3.33903	0.152407	3.96182	-2.57704	-0.102069	2.58786	0.75514	1.70292	-0.160356	-1.23414
147.11339/1.111	w/o MS2:LYSINE	0.0368134	0.0844235	-0.898474	-0.893398	-0.901725	-0.87555	-0.000520983	-0.670478	-0.0877324	0.216759	-0.211167	-0.566471	0.21352	-0.843732	-0.788115	-0.878404	2.0069	2.38871	0.300339	0.0300236	1.2532	0.540921	1.44444	-0.779044
306.047/0.658	w/o MS2:CYTIDINE 2',3'-CYCLIC PHOSPHATE	0.00767734	0.0286589	-0.81467	-0.814456	-0.814702	0.622001	1.2861	1.34556	1.13528	0.212907	0.953484	0.673639	0.163613	-0.805319	-0.728515	-0.671068	-0.25938	-0.0825083	-0.57672	-0.454928	-0.236409	-0.212457	0.446712	-0.368164
192.06744/2.395	N-ACETYLMETHIONINE	0.000136276	0.00218042	-0.384101	-0.430097	-0.431757	-0.442306	-0.518359	-0.54969	-0.358572	-0.528261	-0.362107	-0.270269	-0.507417	-0.171667	0.118783	9.70866e-05	0.122736	0.285425	0.766104	0.820581	0.503239	1.45938	0.187123	0.691134
152.05652/1.007	GUANINE	0.000183786	0.00256114	-1.30628	-3.23719	-2.28274	0.0665572	-3.13818	-1.47463	-0.595749	-4.6829	2.33789	0.119726	-4.76793	1.29463	3.03772	2.03041	2.41935	1.36419	2.85689	3.67725	-0.572567	4.2185	-1.13838	-0.226545
450.32266/6.004	GLYCOCHENODEOXYCHOLATE	0.00479923	0.0217915	0.636565	-0.262165	-0.418446	-0.605272	-0.158705	-0.197242	-0.445652	-0.743562	-0.53056	-0.520921	-0.685467	2.46755	0.480576	1.475	-0.292236	1.0361	0.260512	0.29098	-0.726678	-0.214151	-0.269333	-0.576901
113.05917/2.3	w/o MS2:SORBATE	0.00887028	0.0309029	-0.0418756	-0.0683527	0.00701159	1.06902	0.027265	0.117398	0.179054	0.0809977	-0.0168341	0.0216917	0.145854	-0.193271	-0.249446	-0.236591	-0.0142355	-0.0126643	-0.162224	-0.206034	-0.148024	-0.233901	-0.0958413	0.0309983
183.10152/2.373	w/o MS2:GALACTITOL	0.00789986	0.0291687	-0.260402	-0.265117	-0.249027	0.996455	0.149519	0.346514	0.213393	0.282738	0.17244	0.0638276	0.262003	-0.264807	-0.27096	-0.267858	-0.0917191	-0.0204724	-0.121039	-0.214326	-0.107114	-0.24991	-0.115578	0.0114423
150.05792/0.927	METHIONINE	3.30174e-05	0.00101882	-1.06635	-1.58414	-1.83611	-1.70982	-3.14577	-5.30617	-1.45314	-3.53442	-0.875169	-1.38556	-3.1366	-0.373381	2.44122	-0.213127	1.78087	1.52409	2.4325	4.99181	2.71566	4.85521	2.24645	2.63194
136.07558/1.711	w/o MS2:ADENINE	5.99208e-06	0.000369797	-0.509683	-0.592298	-0.587277	-0.541582	-0.520125	-0.482702	-0.503428	-0.520701	-0.552022	-0.517493	-0.503546	-0.0094557	0.136166	0.166397	0.688723	1.48238	0.862975	0.464923	0.63973	0.310893	0.331541	0.756582
130.05048/0.508	PYROGLUTAMATE	0.0212266	0.0562055	-1.95502	-2.69493	-0.87463	0.892339	0.366759	1.75193	-0.195455	-1.20833	0.523215	-1.1191	-1.54506	-0.897432	0.941295	0.36175	1.34241	1.56596	1.94308	0.501435	0.141121	-0.743637	-0.648943	1.55125
162.1113/0.542	L-CARNITINE	0.0018216	0.0114829	0.418854	-0.137844	1.88071	1.26014	1.68015	6.11264	-0.405271	1.05572	1.79727	-0.287811	0.84446	-0.217174	-0.525752	0.529143	-1.70883	-0.857379	-1.63234	-2.91518	-2.00884	-2.27469	-1.51657	-1.09141
164.02985/0.5	w/o MS2:2,4-DIHYDROXYPTERIDINE	5.06795e-07	0.000109468	0.345282	0.349313	0.212881	0.562684	0.35505	0.251996	0.41683	0.285541	0.223756	0.225316	0.653031	-0.24121	-0.088835	-0.628818	-0.304629	-0.407251	-0.154462	-0.538774	-0.537007	-0.725837	-0.217755	-0.0371013
265.11746/2.778	w/o MS2:THIAMINE	0.0466184	0.0990728	0.439088	-0.143973	-0.263213	3.93633	-0.892578	-0.317349	-0.544854	0.759803	-0.886607	-0.335878	0.0790872	0.713339	-0.482647	-0.137868	2.5598	-0.907628	-0.699606	-0.81328	-0.195428	-0.920524	-0.444083	-0.501926
181.0723/2.05	THEOBROMINE	0.0156361	0.0472365	-0.843285	0.048731	0.302108	2.94772	-0.00661175	-1.08081	-0.125946	1.81879	-0.0823258	0.233589	-0.502483	-0.822385	-0.313137	0.472162	1.6053	-0.300321	-1.09867	-0.80566	0.147487	-0.457879	-0.256201	-0.880172
118.08582/0.539	BETAINE	0.000382475	0.00384254	-1.31857	-2.08933	-1.48233	-0.322402	-2.13025	0.547414	-2.05284	-1.81333	-0.509273	-2.14007	-3.2422	0.668256	1.98811	4.97363	2.94546	3.57857	3.50192	-0.224909	-1.23672	3.36972	-0.609667	-2.40117
102.05317/0.515	w/o MS2:1-AMINOCYCLOPROPANECARBOXYLATE	0.0130933	0.0418986	0.0910178	-0.403891	0.290286	-0.259046	-0.178689	-0.380402	-0.2013	-0.637431	-0.236313	-0.382154	-0.518718	-0.0322881	1.14864	0.215407	-0.0313787	0.111914	0.562854	0.388147	0.0809663	-0.169036	-0.253224	0.794639
348.06906/1.426	ADENOSINE-MONOPHOSPHATE	0.000589807	0.00530826	-0.531782	-1.41404	1.7004	1.67019	1.20683	1.22192	1.82178	0.802904	1.61861	2.38296	0.421146	-0.852669	-1.50275	-1.62173	-0.873615	-1.22998	-1.50161	-2.5038	0.0129845	0.0702837	-0.298953	-0.599087
130.04964/1.123	PYROGLUTAMATE	2.05787e-05	0.000962723	8.41455	10.412	8.33894	-1.9905	4.08242	-2.72508	0.804728	1.03328	-1.06697	-0.104184	0.575183	4.52886	1.11969	2.61793	-4.81651	-4.09916	-4.58148	-5.21781	-4.7823	-5.27096	-3.79902	-3.47357
113.0342/0.984	URACIL	2.78703e-05	0.000962723	-1.14629	-1.32631	-1.34608	-0.982517	-1.14373	-1.38807	-0.775197	-1.1458	-1.22691	-1.07994	-0.627888	-0.57305	0.639316	0.19305	1.97887	3.44591	0.728769	1.37214	1.73795	0.771022	0.865684	1.02909
180.032/2.203	w/o MS2:S-CARBOXYMETHYLCYSTEINE	0.0075429	0.0285836	-0.30727	-0.307154	-0.307274	-0.307018	-0.307108	-0.201305	-0.105534	-0.215347	-0.164991	0.244484	-0.302209	-0.307339	-0.307337	-0.30742	-0.165892	0.862147	0.347345	0.383035	0.597644	0.35991	1.09742	-0.278794
147.04976/0.405	w/o MS2:METHYGLUTARATE	0.0361794	0.0840297	-0.27103	0.282641	-0.0797141	0.946068	-0.031881	0.776355	-0.324071	-0.0563722	0.245257	0.318872	-0.134631	-0.40396	-0.427287	-0.473283	-0.0973294	-0.234919	0.352926	-0.253284	-0.162893	-0.177958	-0.204799	0.411291
153.0546/4.071	w/o MS2:XANTHINE	0.00320887	0.0169053	-0.962432	2.86535	2.88616	1.1331	-0.637708	3.83312	-2.25685	-1.08995	5.26993	4.35759	5.49406	2.2489	-2.28553	-1.01989	-3.09524	-2.98917	-2.46913	-3.03812	-2.73636	-2.75836	-0.643911	-2.10553
227.12875/2.788	w/o MS2:PENTANOATE	0.0302962	0.0732318	-0.228663	-0.222192	-0.22053	1.25019	0.0595573	0.284203	0.179383	0.160726	0.048161	0.0546705	0.235671	-0.240772	-0.237259	-0.233367	-0.106617	-0.0444681	-0.13901	-0.203516	-0.143959	-0.23377	-0.0873004	0.0688654
169.03493/1.131	URATE	0.00397041	0.0194911	-1.93247	0.474491	-1.84954	4.52632	-0.673701	3.09266	1.59242	-0.356637	3.03824	2.9317	0.244432	-1.6777	-1.55498	-2.49255	2.27257	0.0407602	-1.00597	-1.68174	-1.28526	-2.19855	0.428951	-1.93345
170.09195/1.256	w/o MS2:3-METHYL-L-HISTIDINE	0.0385183	0.0862171	-2.35407	-2.33275	-2.47079	-1.4963	3.24991	4.50709	2.88714	4.67171	2.16385	0.567986	3.19548	-2.41618	-2.49708	-2.49403	2.57502	0.463321	-1.11201	-1.89924	-0.962143	-1.93361	0.118696	-2.43199
203.14975/0.603	N,N-DIMETHYLARGININE	0.00156723	0.0105941	-0.680099	-1.12004	-0.962177	0.765554	-0.495414	-1.14355	-0.338008	-0.818694	-0.449497	-0.361966	-0.445823	-0.527257	-0.593997	-0.561235	0.73321	1.61058	-0.000181386	0.719225	0.731921	1.25744	0.43539	2.24463
138.064/1.257	w/o MS2:TRIGONELLINE	0.0411545	0.0897916	-0.89382	-0.896119	-0.926127	-0.623983	1.25096	1.75837	1.14094	1.83125	0.858372	0.150525	1.23112	-0.914033	-0.945757	-0.933212	0.979806	0.193416	-0.405227	-0.69815	-0.348784	-0.943462	0.0688232	-0.934906
176.07225/2.083	w/o MS2:GUANIDINOSUCCINATE	0.00825789	0.029911	-0.224702	-0.224593	-0.220114	-0.219851	-0.224549	-0.224248	-0.154199	-0.21307	-0.0923116	0.0537878	-0.224477	-0.224767	-0.224766	-0.221781	-0.107505	-0.0366768	0.00616332	0.74685	0.28093	0.950416	0.509016	0.290448
180.10207/2.456	w/o MS2:GLUCOSAMINE	0.0145219	0.0451327	-0.208345	-0.194483	-0.206771	0.00914941	-0.155781	-0.164006	-0.120931	-0.109833	-0.227358	-0.194916	-0.15653	-0.202592	-0.256943	-0.258499	0.169511	0.064258	0.502501	0.446137	0.482635	0.230993	0.767774	-0.215973
364.06497/1.291	w/o MS2:GUANOSINE MONOPHOSPHATE	0.0303437	0.0732318	-0.443528	-0.475079	-0.0814855	-0.0538812	-0.48779	-0.458685	0.315402	-0.434074	-0.283446	0.117245	-0.468795	-0.250905	-0.0479264	-0.401518	-0.236401	-0.0638952	-0.243981	1.02547	0.408355	1.37272	0.0616726	1.13052
206.04721/1.2	w/o MS2:XANTHURENATE	0.00170242	0.0111431	-0.639212	-0.638548	-0.639488	-0.63793	-0.636769	-0.588566	-0.578646	-0.423883	-0.395722	-0.283968	-0.329515	-0.637287	-0.640391	-0.638597	0.317644	0.945453	0.476179	1.35938	0.712085	2.08285	0.555268	1.25966
123.05373/1.093	NICOTINAMIDE	0.00481809	0.0217915	-2.91615	-5.05491	-4.15305	0.665429	-3.76219	-4.1765	-1.2011	-0.622289	-0.308198	-1.03961	3.12911	2.30548	4.01684	3.61946	2.23692	3.04463	-0.553468	-1.06602	2.18638	1.17821	-0.0952281	2.56628
134.0262/0.59	ASPARTATE	0.011532	0.037741	-0.36547	-0.732325	-0.539432	-0.862493	-0.685399	-0.394042	-0.709492	-0.722531	-0.0603932	-0.764402	-0.612637	-0.41285	0.935032	0.762135	-0.456629	0.668166	-0.0854563	0.734597	0.407766	0.246152	-0.293795	3.9435
169.09557/0.445	w/o MS2:PYRIDOXAMINE	0.00118993	0.00871273	-0.395663	-0.42164	-0.846837	0.0312443	-0.270658	-0.339497	-0.0325524	-0.253049	-0.0871789	-0.254441	-0.229036	-0.249103	0.239605	-0.371704	0.139851	0.114524	0.789808	1.16017	0.304609	0.0863654	-0.0271221	0.9123
150.05974/2.395	w/o MS2:METHIONINE	7.55749e-05	0.00162796	-0.192657	-0.223282	-0.19983	-0.240579	-0.24025	-0.245363	-0.190321	-0.245683	-0.217578	-0.125573	-0.240355	-0.0884571	0.0512406	-0.0134691	0.0796562	0.195425	0.410824	0.405222	0.281404	0.59486	0.116127	0.328638
169.08578/2.523	w/o MS2:PYRIDOXAMINE	0.000780773	0.00661361	-0.348974	-0.289694	-0.286686	1.46053	0.259095	0.691249	0.383488	0.44491	0.435386	0.166663	0.414493	-0.478385	-0.520877	-0.520006	-0.0976501	-0.0560652	-0.218314	-0.418501	-0.241301	-0.467345	-0.195065	-0.116951
189.1593/0.483	w/o MS2:N,N,N-TRIMETHYLLYSINE	0.000199987	0.00269982	-0.151041	-0.24066	-0.185873	-0.17144	-0.347944	-0.287439	-0.189586	-0.325687	-0.177625	-0.369893	-0.352315	0.114681	0.644861	-0.0500537	0.103299	-0.0921243	0.63066	0.707345	0.157831	0.302552	-0.0926241	0.373076
177.03818/0.783	ASCORBATE	0.00611326	0.0251517	-0.958286	-0.95895	-0.959856	-0.959453	-0.959633	-0.960401	-0.730181	-0.958541	-0.957222	0.00416336	-0.958473	-0.811176	-0.857481	-0.824925	1.55365	1.06547	-0.0657972	0.225601	2.27641	4.47841	0.978517	1.33815
192.06345/1.712	w/o MS2:N-ACETYLMETHIONINE	3.45556e-06	0.000332109	-1.13143	-1.34321	-1.36927	-1.25873	-1.22718	-1.20736	-1.21771	-1.19786	-1.25825	-1.2132	-1.14268	-0.0816158	0.268486	0.473813	1.71785	3.04117	2.00346	1.17629	1.67838	0.929903	0.655724	1.70343
189.12524/1.861	w/o MS2:N-ALPHA-ACETYLLYSINE	0.027193	0.0667463	-0.0311487	0.00722461	0.0517065	-0.324063	-0.353755	-0.352745	-0.336441	-0.33485	-0.282776	-0.329858	-0.346702	0.230884	2.07168	0.165023	-0.341693	-0.318937	-0.052905	0.698988	-0.108375	0.265375	-0.290181	0.313555
142.08565/1.116	w/o MS2:HISTIDINOL	0.0202247	0.0554315	-0.449977	-0.425999	-0.462762	-0.45975	0.0257624	-0.316915	0.0291743	0.0884714	-0.285855	-0.170232	-0.0465155	-0.439133	-0.44844	-0.452331	0.94643	0.549555	0.270542	0.632203	0.581065	0.167633	1.09501	-0.427932
192.06348/1.804	w/o MS2:N-ACETYLMETHIONINE	0.0229497	0.0583539	-0.334746	-0.402205	-0.577194	-0.211561	0.167929	-0.0397002	-0.113081	-0.00960996	-0.414768	-0.215321	-0.0764711	0.712627	-0.0512281	0.602742	-0.32688	0.206639	-0.121288	-0.173657	0.0255563	0.585717	0.0826847	0.683816
181.08482/4.667	w/o MS2:PARAXANTHINE	0.0167008	0.0501023	-0.127366	-0.127141	-0.127372	0.00721987	-0.111795	-0.112908	0.0676604	-0.110239	-0.107378	0.10982	-0.0514028	-0.127498	-0.127495	-0.127655	0.272809	0.246468	0.033271	0.0453149	0.0287029	0.0493698	0.45594	-0.058326
608.08862/0.961	URIDINE DIPHOSPHATE-N-ACETYLGALACTOSAMINE	0.0211421	0.0562055	0.0276413	-0.428855	0.611553	-0.460526	-0.34072	-0.464498	-0.461638	-0.451649	-0.0940189	-0.465992	-0.390922	0.921872	1.82519	1.11709	-0.160942	-0.204713	-0.26932	0.287514	-0.348774	-0.245272	-0.119486	0.116468
139.04997/1.05	UROCANATE	0.000560882	0.00521803	9.10548	13.0893	10.7279	-2.59002	9.85451	-2.63438	0.528491	2.39172	-2.9091	1.01218	-1.78855	2.14739	-2.24373	0.601399	-5.68541	-3.27578	-5.09059	-5.29519	-4.90081	-5.8222	-2.85533	-4.36721
107.04889/1.719	w/o MS2:BENZALDEHYDE	0.00140729	0.00996636	-0.129014	-0.221681	-0.393367	-0.0303688	-0.183469	-0.695679	-0.128828	-0.240652	-0.339513	-0.103768	-0.274693	-0.0380009	0.575374	-0.203098	0.265205	-0.172194	0.419839	0.939278	0.395317	0.131146	0.124351	0.303815
348.06915/1.223	ADENOSINE-MONOPHOSPHATE	0.0174155	0.0513029	-0.634621	-0.675137	-0.401027	0.608419	-0.743978	-0.786216	-0.235769	-0.673684	-0.626567	-0.488418	-0.537272	-0.266095	0.378712	-0.301031	-0.300123	-0.172973	-0.226365	0.978768	0.826973	2.43051	-0.057647	1.90354
209.09227/1.712	KYNURENINE	4.24779e-06	0.000332109	-1.72902	-1.9995	-2.01484	-1.85984	-1.85729	-1.74166	-1.79582	-1.8188	-1.84981	-1.77549	-1.73551	-0.212162	0.272794	0.617507	2.25079	4.53436	2.90634	1.75526	2.65625	1.50053	1.09328	2.80266
203.05241/0.509	w/o MS2:GULOSE	0.000118257	0.00196488	-0.380521	6.45652	-1.87679	4.27422	0.455738	4.52403	3.44827	2.61959	1.58386	1.77621	3.22694	-0.80001	-0.811433	-3.40715	-0.883541	-1.9373	-3.32162	-3.35572	-3.39592	-4.24587	-0.569804	-3.37969
137.04451/1.506	HYPOXANTHINE	0.000258497	0.00298724	3.93992	0.923774	2.96495	0.719684	1.86074	5.2714	0.531972	2.09004	1.01326	0.411975	2.14411	3.04627	0.289747	0.718226	-1.66308	-2.02507	-2.16545	-4.8039	-4.06553	-4.07566	-2.2166	-4.9108
192.06549/2.816	w/o MS2:N-ACETYLMETHIONINE	0.00514007	0.0228919	-0.311995	-0.312247	-0.311092	-0.273722	0.302982	0.646274	0.308435	0.823857	0.00805399	0.924586	0.922792	-0.312988	-0.314586	-0.301884	-0.30693	-0.210342	-0.259718	-0.306037	-0.225678	-0.289505	0.108003	-0.308257
324.06088/0.648	CYTIDINE MONOPHOSPHATE	0.0177214	0.0517273	0.176698	-0.566458	-0.217453	-0.611365	-0.344523	-0.663973	-0.407238	-0.481138	-0.461673	-0.652881	-0.0751064	1.98018	2.49382	0.929185	-0.0823188	0.0164616	-0.123429	-0.207185	-0.0363559	-0.128796	-0.304689	-0.231755
397.1911/2.319	w/o MS2:PREGNENOLONE SULFATE	0.0393977	0.087281	-0.122507	-0.142682	-0.133855	-0.115576	-0.130989	-0.135567	-0.126373	-0.116262	-0.129885	-0.126368	-0.129665	-0.106441	1.01868	-0.111031	-0.129182	-0.0880677	0.150278	0.545719	0.0725863	0.144502	-0.0191456	-0.0681695
285.08017/1.639	XANTHOSINE	0.000112297	0.00196488	-0.375187	-0.397296	-0.3464	-0.167249	-0.0786312	-0.1978	-0.272028	-0.321533	-0.192102	-0.256707	-0.364902	-0.117008	0.108926	0.478744	0.0942222	-0.00296512	0.321812	0.0891707	0.716196	0.493314	0.2976	0.489825
343.12503/1.426	w/o MS2:LACTOSE	0.0215138	0.0563271	-0.297586	-0.292027	-0.294331	-0.2535	-0.0232096	-0.230991	0.107432	0.00381864	-0.143053	0.0160428	0.0558837	-0.298948	-0.288902	-0.271497	0.163899	0.238868	0.3317	0.83809	0.502175	0.272038	0.0239329	-0.159837
146.11694/0.595	DEOXYCARNITINE	2.27469e-05	0.000962723	-0.41543	-0.702291	-0.977607	-0.515809	-1.03331	-0.106716	-0.657073	-1.04184	-0.445279	-0.651314	-0.618468	1.18856	1.46104	0.871943	0.108374	0.923433	1.50501	0.135916	-0.522443	0.568597	0.792227	0.132472
102.05468/0.924	1-AMINOCYCLOPROPANECARBOXYLATE	0.000238383	0.00293656	-0.48674	-0.58969	-0.545718	-0.551591	-0.295755	-0.58833	-0.166188	-0.237176	-0.284577	-0.27106	-0.325967	-0.371745	-0.105848	-0.352637	0.878192	0.699958	0.698327	0.63175	0.706632	0.522257	1.08555	-0.0496478
120.08102/2.456	w/o MS2:HOMOSERINE	0.00242634	0.0138447	-0.0858607	-0.161663	-0.111284	-0.168694	-0.139207	-0.184863	-0.147051	-0.154631	-0.192064	-0.181839	-0.151014	-0.171905	0.0781444	-0.0725199	0.0770873	-0.0114144	0.277308	0.448914	0.349297	0.279591	0.498358	-0.0746899
339.0777/0.515	w/o MS2:AICAR	0.000917965	0.00734372	-0.117045	-0.333874	0.215031	-0.00784796	-0.154463	-0.466305	0.026435	-0.269492	-0.0759664	-0.196856	-0.40139	0.202823	0.251827	0.431772	0.168978	0.347255	-0.198664	-0.0112215	0.202223	-0.110845	0.257765	0.239863
170.06625/0.405	w/o MS2:PYRIDOXINE	0.0132321	0.0420314	-0.356843	0.257306	-0.0777763	1.09889	0.0629355	1.12894	-0.436616	0.0564601	0.387442	0.217616	-0.140524	-0.445627	-0.517307	-0.569342	-0.107456	-0.299261	0.449701	-0.257157	-0.231652	-0.189996	-0.254207	0.224475
204.12392/0.975	O-ACETYLCARNITINE	0.00554169	0.0237031	-5.1949	-4.06195	-0.13066	1.35021	-4.099	-2.90359	-2.53268	-1.34749	0.63823	-1.12492	-3.31312	1.4513	1.35256	12.8938	3.36789	3.28849	0.720729	-2.70482	2.39046	1.84088	-1.52096	-0.360436
174.05701/2.395	w/o MS2:2-QUINOLINECARBOXYLATE	0.00017212	0.00247853	-0.184585	-0.2082	-0.203001	-0.210356	-0.211304	-0.216994	-0.175132	-0.217455	-0.209151	-0.131045	-0.19882	-0.103138	0.000429704	-0.0225083	0.0432842	0.223283	0.367412	0.340056	0.240014	0.640755	0.102955	0.333501
174.05687/1.381	w/o MS2:2-QUINOLINECARBOXYLATE	0.0382324	0.0862171	0.0246606	-0.215923	-0.219661	-0.219665	-0.209998	-0.208987	-0.167242	0.0981409	-0.072136	0.276807	-0.200344	-0.203449	-0.221225	-0.224016	-0.191245	0.140581	-0.141483	0.375788	0.469376	0.654948	0.340626	0.114449
178.05879/0.484	w/o MS2:N-FORMYL-L-METHIONINE	0.0141914	0.0447496	1.76079	1.22095	1.52093	-0.00528654	0.0929836	-0.557923	-0.343966	-0.207702	0.109873	-0.105846	-0.160182	0.231959	-0.380248	-0.126474	-0.443462	-0.422101	-0.48507	-0.398995	-0.454184	-0.516895	-0.307862	-0.0212833
164.06873/1.804	w/o MS2:PTERIN	0.0213118	0.0562055	-0.163411	-0.226861	-0.221682	-0.128063	0.0699771	-0.13596	0.0171833	0.0108916	-0.214086	-0.0919323	-0.0312404	0.306522	0.0203516	0.314902	-0.152554	0.0338645	-0.0944799	-0.0832103	-0.00329061	0.340031	0.0997293	0.333318
110.07047/0.491	w/o MS2:2-AMINOPHENOL	0.0467844	0.0990728	1.46731	0.991088	1.26214	-0.13615	0.0757701	-0.464441	-0.429063	-0.264861	0.149613	-0.111571	-0.172142	0.192029	-0.206215	-0.164939	-0.350456	-0.381486	-0.302822	-0.230101	-0.407756	-0.443591	-0.315941	0.243582
155.08173/1.114	w/o MS2:CYSTEAMINE	0.0199476	0.0553965	-0.667898	-0.651644	-0.692181	-0.434646	-0.0533013	-0.351299	0.152095	0.0957751	-0.402501	-0.291622	-0.0544647	-0.65875	-0.631659	-0.669216	1.23113	0.87823	0.466878	0.813223	0.74876	0.177071	1.60705	-0.611033
156.07529/0.491	HISTIDINE	0.0262074	0.0646948	3.19015	2.06267	2.86558	-0.0493816	0.193189	-0.764609	-0.828889	-0.598695	0.283973	-0.100924	-0.422417	0.288988	-0.524213	-0.39305	-0.842414	-0.90336	-0.667751	-0.642228	-0.818838	-1.02153	-0.761307	0.45505
364.0654/1.487	GUANOSINE MONOPHOSPHATE	0.000363539	0.0038225	-0.5061	-0.809457	1.53305	1.10466	1.30168	1.32769	2.21188	0.774131	1.12119	2.83388	0.0560638	-0.638433	-1.14933	-1.6597	-0.995317	-1.21671	-1.19476	-1.64866	-0.55687	-0.6143	-0.57001	-0.70459
121.03955/1.05	w/o MS2:PURINE	0.00110146	0.00820396	2.68209	4.22799	3.73548	-0.864784	3.21078	-0.944972	-0.00215181	0.651839	-0.929922	0.209625	-0.675734	0.594237	-0.741836	0.364603	-1.75107	-1.00668	-1.58959	-1.62761	-1.49895	-1.78842	-0.917466	-1.33746
136.04837/0.571	w/o MS2:HOMOCYSTEINE	0.00726114	0.0282728	0.29386	0.235751	0.0504177	0.0299011	0.105155	-0.220335	0.323851	0.242217	0.27731	0.120911	0.836431	0.368299	-0.235832	-0.168849	0.0619269	-0.178574	-0.308263	-0.522125	-0.315569	-0.492825	-0.0793145	-0.424343
385.11285/0.516	w/o MS2:S-ADENOSYLHOMOCYSTEINE	0.00459956	0.0217662	-0.0691725	0.8258	-0.217571	0.453414	-0.0336189	0.0407835	0.280845	0.096409	-0.0882098	0.0497326	0.0995515	0.00900693	0.159307	-0.216778	-0.0982037	-0.163611	-0.252073	-0.184747	-0.243825	-0.306257	0.0505987	-0.191381
537.16956/1.505	INOSINE	0.0331637	0.0791532	4.37719	-0.691445	3.84232	-0.807722	0.308358	1.77605	-0.00592393	0.430442	-1.45569	0.290282	-0.210115	6.06525	0.682115	4.3712	-1.87845	-2.0426	-1.47024	-3.50309	-2.91874	-2.36117	-1.504	-3.29401
176.07231/1.952	w/o MS2:GUANIDINOSUCCINATE	0.00831855	0.029911	-0.216228	-0.216034	-0.21179	-0.215806	-0.215956	-0.21542	-0.139002	-0.201026	-0.146452	0.0286205	-0.215829	-0.216343	-0.216341	-0.21348	-0.0328474	0.0347356	0.0795185	0.606575	0.277697	1.0081	0.627124	0.0101845
192.06915/1.155	w/o MS2:N-ACETYLMETHIONINE	0.00179414	0.0114829	-0.499285	-0.406889	-0.572707	-0.690452	-0.251946	-0.553307	0.25372	-0.286679	-0.515462	0.158668	-0.26285	-0.042221	-0.000894909	0.127678	0.206423	0.302317	0.0648813	0.642439	0.189651	1.38771	1.20124	-0.452036
149.05829/1.718	w/o MS2:CITRAMALATE	0.00109315	0.00820396	-0.171834	-0.549089	-0.684882	-0.0272585	-0.4939	-1.06637	0.0498054	-0.697503	-0.431405	-0.445876	-0.298192	0.0603086	1.2357	-0.104065	-0.182648	-0.255853	0.647048	1.46011	0.347085	0.658826	0.0463971	0.903596
74.05945/0.925	w/o MS2:METHYLGUANIDINE	0.00183408	0.0114829	-0.0599586	-0.122529	0.0178515	-0.131045	-0.118188	0.0706526	-0.100345	-0.108527	-0.0617587	-0.129796	-0.10455	-0.0380624	0.125096	0.0459974	0.068844	0.071523	0.0140363	0.256883	0.0852511	0.20649	0.0135839	-0.00145089
405.22922/2.729	w/o MS2:CORTISOL 21-ACETATE	0.00726454	0.0282728	-0.157404	-0.152799	-0.12945	-0.123341	-0.0860928	-0.157809	-0.122383	-0.120128	-0.113798	-0.128111	-0.163845	-0.0269401	0.632824	0.116133	-0.119145	-0.0513332	0.259543	0.366846	-0.0798008	0.0751354	-0.107184	0.389083
120.07945/1.718	w/o MS2:HOMOSERINE	0.00306803	0.0163628	-0.972545	-2.19289	-3.16325	1.136	-2.30244	-4.51616	0.629893	-2.87339	-1.72945	-1.91349	-1.06459	-0.344201	5.75886	-2.18638	0.565369	-1.73778	3.0415	6.19177	2.47168	0.537649	1.0409	3.62296
153.03992/1.641	w/o MS2:XANTHINE	0.000152345	0.00226941	-0.32306	-0.327726	-0.284728	-0.175691	0.0113637	-0.20946	-0.196925	-0.236401	-0.147396	-0.187676	-0.27996	-0.13388	0.0666197	0.380761	0.0825332	0.00988198	0.260533	0.0574167	0.60026	0.343315	0.338108	0.352108
169.04961/3.158	w/o MS2:3,4-DIHYDROXYPHENYLACETATE	0.00160418	0.0106616	-0.343049	-0.338936	-0.334983	0.391183	0.305686	0.767767	0.269733	0.443227	0.442373	0.134358	0.530207	-0.343122	-0.34312	-0.343207	-0.0414495	-0.00966632	-0.1409	-0.266988	-0.151186	-0.304871	-0.148187	-0.174869
399.1571/2.623	w/o MS2:S-ADENOSYLMETHIONINE	0.00632564	0.02578	-0.306742	-0.306676	-0.306744	-0.303863	-0.30665	-0.306467	-0.306672	-0.30665	-0.303347	-0.306705	-0.306606	-0.0462599	1.18554	-0.0428939	-0.285617	-0.251356	0.391372	1.53383	0.23922	0.24394	-0.156275	0.555626
168.02901/1.053	QUINOLINATE	9.04136e-06	0.000488233	-0.757682	-0.857201	-0.878617	-0.879911	-0.873797	-0.881176	-0.877576	-0.875428	-0.879872	-0.871689	-0.877287	0.298012	2.01461	0.7731	0.674815	1.81452	1.48372	0.668214	1.03111	0.860233	-0.0150476	-0.0930519
290.14142/4.032	w/o MS2:OPHTHALMATE	0.0334712	0.0791992	-0.352909	-0.350725	-0.352911	-0.35277	-0.202214	-0.338596	0.0416172	-0.342462	-0.106893	0.220025	-0.230481	-0.352946	-0.352946	-0.349066	-0.263129	0.0937449	0.445183	0.233215	0.91505	0.586698	0.0430508	1.36947
166.08565/1.718	PHENYLALANINE	0.00269188	0.0149089	-1.17758	-2.96761	-3.61488	1.32709	-2.77228	-5.76072	0.282113	-3.98254	-2.56463	-2.10249	-0.989567	-0.250255	6.77057	-2.27759	0.497287	-2.10302	3.74458	7.01958	3.67431	0.791163	1.53836	4.91812
397.21542/2.05	w/o MS2:PREGNENOLONE SULFATE	0.00281706	0.0154047	-0.0934026	-0.163256	-0.062406	-0.259458	-0.259124	-0.267533	-0.265094	-0.258908	-0.261759	-0.247773	-0.258141	0.713735	0.926643	0.833976	-0.25643	-0.254484	-0.102721	0.11586	0.0540129	0.356419	-0.0702976	0.0801395
433.884/2.914	w/o MS2:3,5-DIIODO-L-TYROSINE	0.0143703	0.0449853	-0.252377	-0.254213	-0.254282	-0.254135	-0.244291	-0.229938	-0.245165	-0.244294	-0.235449	-0.254243	-0.254143	-0.23398	0.32954	0.26248	-0.248391	-0.252851	0.204127	0.93364	0.289724	0.126985	-0.216284	1.52754
335.06299/0.655	NICOTINAMIDE MONONUCLEOTIDE	0.000342872	0.00370302	0.673261	2.59269	0.998338	-0.373857	1.78997	3.31851	0.25802	-0.0445663	1.78699	0.183381	-0.318564	-0.92026	-0.988322	-0.988256	-0.996272	-0.995285	-0.996433	-0.993465	-0.99624	-0.996538	-0.996598	-0.996504
204.10458/3.467	w/o MS2:L-TRYPTOPHANAMIDE	0.0393514	0.087281	-0.139215	-0.154645	-0.154992	-0.154249	-0.154511	-0.153581	-0.154625	-0.154511	-0.154089	-0.154794	-0.140256	-0.155181	-0.137909	-0.155417	-0.154813	-0.11795	-0.0919169	0.788448	0.216444	0.880095	0.690867	-0.0931974
147.1133/0.423	LYSINE	0.00243611	0.0138447	-0.895149	-0.944261	-0.931916	-0.245456	-0.574915	-0.574413	-0.52683	-0.492441	-0.0422118	-0.752934	-0.605939	-0.602108	0.664926	-0.783818	0.480509	-0.165816	1.853	1.9903	0.815646	0.557686	-0.39553	2.17168
344.27869/5.868	w/o MS2:LAUROYLCARNITINE	0.00042033	0.00412687	-0.255082	-0.181951	-0.259535	-0.311157	-0.311703	-0.301502	-0.276513	-0.278011	-0.235617	-0.248454	-0.31228	0.174669	1.10521	0.533559	0.235118	-0.0160934	-0.135115	0.588762	0.0962884	0.424364	-0.169125	0.134165
90.05515/1.331	w/o MS2:SARCOSINE	3.99693e-05	0.00107917	-0.174186	-0.174148	-0.171987	-0.0685277	-0.182072	-0.305674	-0.139762	-0.153341	-0.110263	-0.0839538	-0.0809732	0.0186376	0.129611	-0.0180431	0.117367	0.0369751	0.23224	0.178252	0.148119	0.485952	0.163871	0.151907
126.09173/0.924	w/o MS2:3-METHYLHISTAMINE	0.000147008	0.00226812	-0.365958	-0.361871	0.129913	-0.186969	-0.372074	-0.371567	-0.367879	-0.348596	-0.339586	-0.330991	-0.375265	-0.146571	0.264663	0.21959	0.179103	0.0756168	0.459097	0.813749	0.28714	0.69123	0.0721891	0.375035
196.09634/2.994	w/o MS2:GLUCOSAMINATE	0.0279358	0.0681824	-0.248286	0.144032	0.101648	-0.119172	0.0130058	0.351134	-0.119852	0.168213	1.86473	0.349262	-0.0418468	-0.233464	-0.277468	-0.27577	-0.262859	-0.183366	-0.183839	-0.238053	-0.217373	-0.250078	-0.110629	-0.229972
190.07185/1.259	w/o MS2:N-ACETYLGLUTAMATE	0.0369353	0.0844235	-0.0205746	-0.212367	0.365054	-0.13737	-0.331274	-0.237942	0.428198	-0.326538	-0.301698	-0.207061	-0.136096	0.0421225	0.099894	0.977361	-0.0739297	0.0454528	-0.0436714	-0.0706976	-0.0295099	0.0788172	-0.0240633	0.115892
363.21896/4.708	w/o MS2:CORTISOL	0.000244713	0.00293656	-0.108964	-0.181764	-0.150043	0.0525985	-0.172885	-0.149738	-0.207525	-0.181746	-0.178652	-0.0408363	0.00936359	0.157051	0.0369694	0.421623	0.48791	0.0552983	-0.0338448	-0.00537472	-0.0598484	-0.0147732	0.110247	0.154934
447.06625/0.558	w/o MS2:CDP-ETHANOLAMINE	0.000859993	0.00714456	0.182359	-0.568871	0.362298	-0.296041	-0.315944	-0.57075	-0.585386	-0.634382	-0.0156207	-0.425878	-0.434131	0.623107	0.588031	0.297632	-0.0146587	0.467628	0.197868	0.26349	0.0378093	-0.0916503	0.183278	0.749811
198.07603/1.072	w/o MS2:L-DOPA	0.0190483	0.0538692	-0.128708	-0.203562	-0.149375	-0.109876	-0.132251	-0.233308	-0.138806	-0.234456	-0.215919	-0.183936	-0.232852	0.347399	0.690111	0.888162	-0.186811	-0.0441128	0.657898	-0.207424	0.288541	-0.125868	-0.147155	-0.197692
221.09486/1.801	w/o MS2:5-HYDROXYTRYPTOPHAN	0.0197324	0.0553532	0.711628	0.539691	0.814506	-0.016968	-0.129014	0.190263	-0.261599	-0.0252137	-0.0855625	-0.296938	0.0161616	0.553029	0.0576816	0.0406022	-0.576934	-0.426414	-0.375517	-0.220753	-0.085206	-0.409096	-0.00130037	-0.0130458
206.0778/4.158	w/o MS2:LIPOAMIDE	0.00876791	0.0307946	-0.343485	-0.343356	-0.343489	-0.343204	-0.12758	-0.31339	0.235398	-0.112929	-0.343143	-0.134879	-0.164745	-0.343561	-0.34356	-0.34216	0.720652	0.560164	0.320979	0.497226	0.409679	0.276011	0.914608	-0.335236
194.06602/0.749	w/o MS2:D-GLUCURONOLACTONE	0.0046354	0.0217662	-0.306171	-0.308761	-0.308834	-0.305124	-0.301364	-0.308538	-0.292063	-0.308733	-0.308644	0.138576	-0.308686	-0.308873	-0.303756	-0.308095	0.249077	0.122464	0.252347	0.654819	1.00196	0.867691	0.194149	0.496558
118.06451/1.717	w/o MS2:GUANIDINOACETATE	1.87699e-06	0.000270286	-0.166999	-0.377289	-0.355091	-0.236766	-0.294494	-0.41072	-0.288815	-0.343095	-0.321626	-0.315002	-0.325246	-0.064496	0.273042	0.138593	0.392757	0.595297	0.412287	0.293004	0.441295	0.293058	0.245583	0.414723
137.06998/0.55	w/o MS2:1-METHYLNICOTINAMIDE	2.80221e-05	0.000962723	-0.155594	-0.255506	-0.440429	-0.312109	-0.383032	-0.484545	-0.309302	-0.331052	-0.449125	-0.371756	-0.226534	0.0584845	0.688766	0.491197	0.177688	0.349466	0.166826	0.146108	0.31792	0.105161	0.0891263	1.12824
290.13425/1.015	w/o MS2:OPHTHALMATE	0.0101326	0.0339323	-0.0141722	-0.152813	-0.17404	-0.220498	-0.187766	-0.223341	-0.227692	-0.222087	-0.219216	-0.21826	-0.219925	-0.166035	0.273183	0.0474784	-0.121902	-0.114666	0.512053	1.06089	0.301549	0.335266	-0.12057	0.0725661
196.09514/1.921	w/o MS2:GLUCOSAMINATE	0.0101238	0.0339323	-0.0346837	-0.117264	-0.303812	-0.218539	-0.20899	-0.32632	-0.108702	-0.147491	-0.329747	-0.371846	-0.25818	-0.182217	-0.322491	-0.253323	0.431622	0.315831	0.391387	0.425938	0.532578	0.446434	0.912094	-0.27228
489.11325/0.576	CITICOLINE	0.000371632	0.0038225	-0.25448	-0.612377	0.102296	-0.565131	-0.634654	-0.657913	-0.659447	-0.701506	-0.126762	-0.591136	-0.593429	0.403105	1.04981	0.482364	0.0235678	0.341419	0.10636	0.468694	0.0501204	0.513115	-0.0181019	1.87409
227.07983/2.217	w/o MS2:3-NITRO-L-TYROSINE	0.000113994	0.00196488	-0.0971442	-0.110586	-0.120228	0.399815	0.0711771	0.0305668	0.207459	0.17646	0.171335	0.24396	0.297839	-0.204892	-0.207539	-0.205213	-0.0572048	-0.0792628	-0.122848	-0.180404	-0.107669	-0.167052	0.00313795	0.0582922
324.06094/1.028	CYTIDINE MONOPHOSPHATE	0.000890776	0.00726066	0.138915	-0.0235651	0.716527	0.0332395	1.70057	1.35745	2.14152	0.780421	2.48956	2.17416	0.428947	0.930537	-0.320518	-0.979974	-1.05641	-1.36171	-1.95476	-1.59877	-1.47463	-1.90123	-0.758918	-1.46136
330.06131/1.493	w/o MS2:ADENOSINE 2',3'-CYCLIC PHOSPHATE	0.0044665	0.0214392	-0.0690621	-0.0739898	-0.0334178	-0.312667	-0.0877032	-0.0767744	-0.193282	-0.130251	-0.203583	-0.0263299	-0.0183353	0.539475	0.350579	0.2865	-0.0327066	0.106071	-0.0600365	-0.0390058	0.0168499	0.125107	0.0910396	-0.158476
112.04925/1.029	w/o MS2:CYTOSINE	0.00068822	0.00594622	0.0404735	0.108136	0.336218	0.0382659	0.636952	0.336331	0.76417	0.293376	1.17341	0.724433	0.206829	0.29516	-0.0537698	-0.490817	-0.458591	-0.543088	-0.688114	-0.598484	-0.575417	-0.674431	-0.455689	-0.41536
170.07945/2.33	w/o MS2:PYRIDOXINE	0.0408746	0.0897916	-0.169188	-0.17641	-0.184385	-0.0410615	-0.145769	-0.157103	0.215787	-0.17018	-0.151969	-0.123099	-0.181907	-0.18427	-0.183628	-0.18568	0.322697	0.231641	0.236412	-0.00703957	0.418268	0.0324483	0.788905	-0.18447
130.08597/0.424	PIPECOLATE	0.00300969	0.0162523	-0.744755	-0.748345	-0.773657	-0.193397	-0.481411	-0.433362	-0.398782	-0.331706	0.341591	-0.630391	-0.4565	-0.470987	0.634661	-0.627403	0.434295	-0.090816	1.6007	1.73737	0.649881	0.401563	-0.341926	0.923373
127.0496/1.488	w/o MS2:THYMINE	7.32881e-05	0.00162796	-0.0304274	-0.147576	-0.0723989	-0.214866	-0.193991	-0.167364	-0.191936	-0.206262	-0.207135	-0.194844	-0.20074	0.00016276	0.0963801	0.145534	0.0592617	0.343448	0.286876	-0.0216798	0.241451	0.211063	0.398762	0.0662809
174.05505/1.699	w/o MS2:2-QUINOLINECARBOXYLATE	8.37066e-05	0.00164369	-0.299367	-0.370181	-0.338352	-0.346233	-0.325677	0.391384	-0.357159	-0.314858	-0.328965	-0.257373	-0.315082	-0.0956012	-0.000676122	0.056384	0.443183	0.719714	0.483134	0.329975	0.296275	0.165235	0.134979	0.329261
115.05034/0.945	w/o MS2:DIHYDROURACIL	0.00812025	0.0297284	-0.134904	-0.494749	-0.296347	0.0867931	0.00292716	-0.343384	-0.334861	-0.300833	0.0897518	-0.152101	-0.12171	0.466257	0.429512	0.794638	0.195445	0.359296	-0.133529	-0.0942295	0.0580858	0.0961998	-0.185829	0.0135717
139.07478/3.395	w/o MS2:TRANS-1,2-CYCLOHEXANEDIOL	0.0202736	0.0554315	-0.0398925	0.488897	0.000822938	0.217101	-0.0238288	-0.0213461	-0.0491806	0.0205705	-0.002313	-0.0140531	0.185622	-0.0683265	-0.074353	-0.0745497	-0.0726364	-0.0726671	-0.057354	-0.0759658	-0.0700132	-0.0728437	-0.0596698	-0.0640197
678.29395/2.739	w/o MS2:CYANOCOBALAMIN	0.0335497	0.0791992	-0.0947155	-0.110329	-0.100692	-0.103588	-0.103263	-0.1099	-0.0970129	-0.102511	-0.0993857	-0.105463	-0.104648	-0.0864155	0.82596	-0.0865515	-0.0256461	-0.0920713	0.232187	0.299121	-0.00444271	0.00275759	-0.062315	0.128925
174.02142/1.318	w/o MS2:ANILINE-2-SULFONATE	0.00837786	0.029911	-0.297539	-0.297415	-0.294819	-0.29727	0.0148575	0.234592	-0.28726	-0.0749945	0.357832	-0.223443	-0.00451454	-0.292535	-0.294289	-0.284928	0.0416102	0.41035	0.324483	0.109662	0.395505	0.229944	0.148712	0.381458
102.04473/1.719	w/o MS2:1-AMINOCYCLOPROPANECARBOXYLATE	0.0122643	0.0395388	-0.0502031	-0.165508	0.0207433	-0.00314319	-0.0705141	-0.242164	-0.322623	-0.104001	-0.0412598	-0.156754	-0.203562	0.134944	0.506534	-0.136052	-0.0372858	0.18641	0.309307	0.278344	-0.059588	0.0918051	0.0650765	-0.000506793
112.08611/0.418	HISTAMINE	0.00713174	0.0282652	-0.695871	-0.0841923	-1.17213	2.80302	1.15858	0.991157	0.681667	1.03457	3.72479	-0.201683	0.0637776	-0.62228	-0.124606	-1.08904	0.583305	-0.768311	-0.819387	-0.920191	-0.452409	-1.50955	-1.23688	-1.34434
221.09248/1.86	w/o MS2:5-HYDROXYTRYPTOPHAN	0.00925398	0.0317279	0.670456	0.391412	0.731486	0.127029	-0.0137075	0.254539	-0.29571	-0.0713416	-0.10557	-0.228733	0.0345339	0.491447	0.0685655	0.240034	-0.595623	-0.456188	-0.358007	-0.209791	-0.172573	-0.35122	-0.0525097	-0.0985283
198.08374/0.527	w/o MS2:L-DOPA	0.00156949	0.0105941	2.22327	2.51083	2.85964	0.172601	1.88477	0.470277	-0.000993135	-0.33764	-0.645619	0.544076	-0.493255	-0.246294	-1.21113	-0.665766	-0.991628	-0.962071	-1.08003	-0.833502	-1.14526	-1.46594	-0.430429	-0.155921
608.09161/0.657	w/o MS2:URIDINE DIPHOSPHATE-N-ACETYLGALACTOSAMINE	0.00204369	0.0123033	0.0108327	-0.434871	0.34784	-0.45629	-0.37745	-0.414012	-0.456899	-0.456175	-0.431371	-0.372386	-0.456197	1.35134	0.962322	1.593	-0.455537	-0.344371	0.525164	-0.0776268	-0.0768603	0.11359	0.0859492	-0.179987
324.05579/0.973	w/o MS2:CYTIDINE MONOPHOSPHATE	0.0409724	0.0897916	0.568023	0.701186	0.92742	-0.205174	0.155002	0.284553	0.381823	-0.329709	-0.0777625	0.584476	-0.687756	1.46908	0.494121	0.402913	-0.592885	-0.570465	-0.916709	-0.706665	-0.82735	-0.331216	-0.221673	-0.501236
175.10986/1.225	w/o MS2:ARGININE	0.0204312	0.0555113	0.132997	0.0892374	-0.0310732	-0.411766	-0.254509	-0.334505	-0.411312	-0.322549	-0.327172	-0.396296	-0.349862	0.440513	1.98648	0.35017	-0.355717	-0.326198	-0.0250247	0.656536	-0.123453	-0.0305257	-0.358893	0.402922
163.09534/2.149	w/o MS2:5-HYDROXYLYSINE	0.00100042	0.00771756	-0.464557	-0.464482	-0.462205	0.639607	0.413209	0.895725	0.462137	0.486675	0.434522	0.320486	0.433864	-0.463239	-0.4646	-0.463656	-0.012308	-0.0260732	-0.152998	-0.274126	-0.213397	-0.343788	-0.147095	-0.133699
138.05385/3.185	w/o MS2:TRIGONELLINE	0.00582083	0.0241788	-0.105766	-0.105575	-0.101524	-0.0953468	-0.0880157	-0.0714176	-0.105564	-0.0982777	-0.0942522	-0.10566	0.00743145	-0.105879	-0.0521273	-0.0264316	0.0743021	0.262284	0.0993967	0.330692	0.113717	0.337173	-0.0446783	-0.0244816
130.05058/2.761	w/o MS2:PYROGLUTAMATE	0.0044242	0.0214392	0.0913084	-0.0620183	0.179313	0.955158	-0.17628	-0.0607639	-0.164331	0.206533	-0.207852	-0.0819795	0.0343372	0.113617	-0.0930096	0.0316366	0.643547	-0.238558	-0.215083	-0.254678	-0.118321	-0.226553	-0.152623	-0.203399
166.08569/0.751	w/o MS2:PHENYLALANINE	0.0200043	0.0553965	0.179064	1.4695	1.70183	0.382347	-0.492344	-0.0775862	-0.324083	-0.178105	0.518223	2.77562	-0.413202	1.00975	-0.650256	-0.398919	-0.773612	-0.763619	-0.756959	-0.708668	-0.745944	-0.640282	-0.760016	-0.352749
212.08958/3.923	w/o MS2:3-METHOXYTYROSINE	0.0420471	0.0908217	-0.165246	-0.211828	-0.103645	-0.140195	-0.142714	-0.211471	0.243028	-0.024574	-0.206328	-0.0954709	-0.131516	-0.209841	-0.212007	-0.201475	0.582316	0.350751	0.115074	0.177388	0.205895	0.00212905	0.591741	-0.212011
125.09534/3.275	w/o MS2:LACTATE	0.00380382	0.0188879	-0.310851	-0.268393	-0.295179	0.266494	0.281111	0.637172	0.155599	0.364916	0.402242	0.140785	0.523998	-0.304266	-0.144459	-0.312031	-0.0474894	-0.0773888	-0.152194	-0.21176	-0.144204	-0.262755	-0.0572947	-0.184052
335.07602/1.03	w/o MS2:NICOTINAMIDE MONONUCLEOTIDE	0.0174572	0.0513029	-0.0902183	-0.11838	-0.111431	-0.115601	-0.120557	-0.0919812	-0.0371658	-0.0942667	-0.109197	-0.0657357	-0.100798	-0.101532	-0.11432	-0.0917321	0.550051	0.341723	0.169239	0.118926	0.0521926	-0.0443537	0.294951	-0.119813
221.09129/1.467	w/o MS2:5-HYDROXYTRYPTOPHAN	3.9584e-05	0.00107917	-0.750376	-0.782174	-0.79903	-0.547307	-0.562147	-0.598193	-0.59385	-0.565614	-0.636127	-0.596567	-0.543452	-0.582067	0.0632421	0.0136188	0.77512	1.87583	0.952539	0.636872	0.715108	1.35895	0.381387	0.784231
239.13695/0.919	w/o MS2:2,5-DIMETHYLPYRAZINE	0.0308373	0.0740096	-0.175814	-0.174058	-0.161622	-0.169123	-0.174284	-0.164541	-0.17504	-0.163955	-0.168516	-0.172584	-0.172563	-0.15364	-0.147195	-0.160931	-0.1718	-0.157033	0.867904	1.05332	0.468876	0.36329	-0.00606874	-0.0846229
727.12085/1.472	w/o MS2:THIAMINE MONOPHOSPHATE	0.00859202	0.0304242	-0.171084	-0.225005	0.367014	0.0761315	0.146428	-0.0524841	0.601571	0.0420258	0.241445	0.972354	-0.106251	-0.163054	-0.236007	-0.225995	-0.231568	-0.223049	-0.228596	-0.21603	-0.0627509	-0.0716038	-0.093088	-0.140403
142.03304/1.212	w/o MS2:O-PHOSPHOETHANOLAMINE	0.00328544	0.0171001	-0.133365	-0.118013	-0.126943	-0.14227	-0.128974	-0.138444	-0.105363	-0.117373	-0.0530954	-0.121959	-0.128908	-0.144144	-0.143907	-0.142019	-0.0612644	0.121694	0.114749	0.321921	0.206816	0.53248	0.223688	0.284694
130.04906/1.832	w/o MS2:PYROGLUTAMATE	0.0357874	0.0835684	-0.234105	-0.232431	-0.21818	-0.135753	0.105558	-0.134106	0.35205	0.0794572	-0.216087	-0.228581	-0.230345	-0.195984	-0.197408	-0.176179	0.358629	0.342195	0.192879	0.152644	0.185363	0.104606	0.550404	-0.224626
118.06441/4.157	w/o MS2:GUANIDINOACETATE	0.0190787	0.0538692	-0.103756	-0.103532	-0.103763	-0.103269	-0.103443	-0.102825	-0.0432522	-0.0952692	-0.103163	-0.103631	0.0905553	-0.103888	-0.103885	-0.0854941	0.170919	0.177864	0.0721966	0.171497	0.165653	0.117918	0.396461	-0.103894
373.0437/0.428	w/o MS2:NICOTINIC ACID ADENINE DINUCLEOTIDE PHOSPHATE	0.0180337	0.0521096	-0.0731316	0.01296	-0.0661163	-0.168351	-0.170634	-0.233229	-0.123476	-0.0733185	-0.041453	-0.0745333	-0.208148	-0.0628132	-0.15905	-0.146697	0.13151	0.0258007	0.241603	0.476661	0.113392	0.178153	0.014733	0.406137
162.07564/1.148	w/o MS2:N-METHYLGLUTAMATE	6.0406e-05	0.00153502	-0.0933825	-0.133772	0.0448243	-0.292947	-0.275197	-0.29999	-0.206701	-0.365961	-0.27008	-0.225781	-0.303369	0.303387	0.532788	0.955114	-0.0630906	0.0325953	0.0451778	0.00651035	0.145182	0.165887	-0.0194594	0.318266
308.09451/0.502	w/o MS2:GLUTATHIONE REDUCED	7.62196e-05	0.00162796	0.325079	0.848677	0.460633	0.09124	0.319225	-0.11002	0.298935	0.194213	0.176831	0.152401	0.113834	-0.0705383	-0.268313	-0.343472	-0.165088	-0.303361	-0.266587	-0.303221	-0.272989	-0.412941	-0.207487	-0.25705
240.10391/1.847	w/o MS2:DIHYDROBIOPTERIN	0.0474392	0.0999695	-0.519665	-0.120879	0.0792959	0.210889	-0.0370039	-0.266001	-0.419829	-0.105856	-0.435056	0.0671311	0.0938819	-0.42359	0.314996	1.27466	0.085644	0.384288	-0.148863	-0.389039	0.0081352	-0.215051	-0.116175	0.678087
363.21609/1.889	w/o MS2:CORTISOL	0.0180936	0.0521096	-0.117096	-0.103054	-0.123654	-0.0691652	-0.121628	-0.126345	-0.115626	-0.126709	-0.106096	-0.120468	-0.121131	0.266908	0.789404	0.233369	-0.106455	-0.109807	-0.0388495	0.101996	-0.0158695	0.258129	-0.10942	-0.018431
113.03541/1.312	URACIL	7.9137e-05	0.00162796	-0.336791	0.0762804	-0.66206	2.78891	1.3208	1.63761	1.11377	1.04009	1.45388	0.573442	2.26488	-0.643059	-1.27868	-1.2405	-0.204961	-0.312451	-1.45058	-1.66999	-0.977262	-1.60114	-0.862797	-1.0294
205.08218/1.625	w/o MS2:TRYPTOPHAN	0.0244572	0.0614273	-0.208799	-0.21042	-0.169142	-0.212166	-0.124163	-0.0859904	0.0837577	0.157958	-0.18285	-0.104429	-0.0392593	-0.206273	-0.210705	-0.213307	0.122482	0.00526641	0.46725	0.701648	0.413392	0.179414	0.0342932	-0.197958
121.03894/2.222	w/o MS2:PURINE	0.00706575	0.0282652	-0.362846	-0.358645	-0.365191	0.221437	0.447964	0.393028	0.236921	0.172503	0.746309	0.0365124	0.477029	-0.363322	-0.365249	-0.365324	0.00723441	0.173669	-0.0884922	-0.104713	-0.140947	-0.231731	-0.0881989	-0.0779486
156.07729/2.992	w/o MS2:HISTIDINE	0.00769545	0.0286589	0.410663	0.506588	0.500923	0.00781241	-0.0366099	0.152979	-0.0806479	-0.133717	-0.0679531	-0.146739	-0.00459833	0.0555211	-0.0696617	-0.0110945	-0.155186	-0.107609	-0.10605	-0.149685	-0.155628	-0.156106	-0.113175	-0.140026
290.14661/0.581	w/o MS2:OPHTHALMATE	0.0348689	0.0818661	-0.0232408	-0.119275	0.046373	-0.078436	-0.0995	-0.0602788	-0.0862485	-0.102233	-0.120503	-0.0812447	-0.0613081	0.0686921	0.0670411	-0.0260771	-0.118755	-0.0696322	0.11137	0.558914	0.0290097	0.0418336	-0.0629676	0.186466
176.0722/1.566	w/o MS2:GUANIDINOSUCCINATE	0.0224765	0.0581247	-0.166166	-0.0840457	0.302605	-0.169974	0.748526	-0.170697	0.857577	0.420635	-0.183786	-0.157827	0.399478	-0.182361	-0.18702	-0.116892	-0.180952	-0.186671	-0.186785	-0.167564	-0.14415	-0.0719114	-0.185832	-0.186186
151.03461/0.405	w/o MS2:2-HYDROXY-4-(METHYLTHIO)BUTANOATE	0.00521902	0.0230063	-0.523082	0.320328	-0.137546	1.50498	0.16904	1.97342	-0.632948	0.290367	0.68276	0.108054	-0.152559	-0.641278	-0.745867	-0.833359	-0.190959	-0.427562	0.606616	-0.406284	-0.384688	-0.259891	-0.4069	0.087356
203.13731/1.029	w/o MS2:N,N-DIMETHYLARGININE	0.00560334	0.0237318	-0.127679	-0.120964	0.0428524	0.331641	-0.289619	0.153059	-0.0746464	0.216027	0.694173	0.190385	0.704469	-0.0191114	-0.111603	0.132323	-0.172714	-0.433574	-0.299353	-0.331945	-0.26549	-0.0974206	-0.375193	0.254383
433.88797/2.161	w/o MS2:3,5-DIIODO-L-TYROSINE	0.0213373	0.0562055	-0.0970374	-0.0968716	-0.0931377	-0.0877406	-0.0879797	-0.0963485	-0.083432	-0.0968058	-0.0965985	-0.088931	-0.0895612	-0.0566103	0.00905015	-0.0407276	0.148817	-0.0834178	-0.0344946	0.279696	0.117759	0.6838	-0.0284717	0.0190439
175.08452/1.469	w/o MS2:N-ACETYLASPARAGINE	9.95457e-05	0.00186973	-0.327534	-0.33369	-0.335734	-0.0574833	-0.295047	-0.312816	-0.278898	-0.290319	-0.324966	-0.272294	-0.282929	-0.286078	0.0417336	0.0186653	0.352762	0.848024	0.444382	0.262212	0.308945	0.589575	0.134328	0.397162
105.07018/1.71	w/o MS2:2,3-DIAMINOPROPIONATE	0.00576628	0.0241788	-0.0551851	-0.113121	-0.0702925	-0.062114	0.0172487	-0.149512	0.0615972	-0.180277	-0.171963	-0.231464	0.114856	-0.121264	0.204436	0.0240082	0.120447	-0.108186	0.0887705	0.17074	0.115991	0.0309503	0.06502	0.249313
180.10107/3.289	w/o MS2:GLUCOSAMINE	0.00470895	0.0217915	-0.122618	0.121102	0.0923799	0.532411	-0.00899987	-0.117185	0.0582279	0.0812275	0.191514	0.853758	0.117666	0.0027646	-0.156166	0.21801	-0.325957	-0.307613	-0.314158	-0.293791	-0.28528	-0.229112	0.106347	-0.214528
174.05508/1.804	w/o MS2:2-QUINOLINECARBOXYLATE	0.0210491	0.0562055	-0.210967	-0.341624	-0.343638	-0.156148	0.104523	-0.060058	0.00979608	-0.00389556	-0.298132	-0.148495	-0.0658197	0.400046	0.00747239	0.465509	-0.192763	0.12439	-0.123318	-0.104269	0.0482219	0.370398	0.0408273	0.477944
174.0367/1.1	w/o MS2:ANILINE-2-SULFONATE	0.00742584	0.028389	-0.335528	-0.345904	-0.341303	-0.349093	0.0722624	-0.169821	0.238536	-0.0450092	-0.277767	-0.0173682	-0.0536926	-0.100846	-0.351932	-0.188824	0.447104	0.437728	0.308772	0.203935	0.276682	0.128131	0.656446	-0.19251
450.3223/5.467	w/o MS2:GLYCOCHENODEOXYCHOLATE	0.0383819	0.0862171	0.216493	-0.176974	-0.0919043	-0.184551	0.0221764	-0.125646	-0.173351	-0.171204	-0.169612	-0.171141	-0.180672	0.941136	-0.0254263	0.823008	-0.100488	0.21616	-0.0509631	-0.0856743	-0.176926	-0.0441245	-0.13901	-0.151307
192.06332/4.158	w/o MS2:N-ACETYLMETHIONINE	0.00484255	0.0217915	-0.151329	-0.150874	-0.151343	-0.150339	-0.121225	-0.149436	0.0743042	-0.131919	-0.150123	-0.117285	-0.131717	-0.151597	-0.151593	-0.134015	0.358215	0.239087	0.168255	0.234692	0.236834	0.186986	0.496035	-0.151611
120.06255/1.397	w/o MS2:HOMOSERINE	0.00538961	0.0232831	-0.266443	-0.305681	-0.302526	-0.09322	-0.0735634	-0.230844	-0.0461884	-0.123483	-0.260031	-0.196521	-0.0337392	-0.297978	0.384092	-0.310856	0.567418	0.693797	0.16752	0.351568	0.255817	0.0655451	0.354683	-0.299364
209.08218/3.923	w/o MS2:KYNURENINE	0.011818	0.0383864	-0.116392	-0.1034	-0.105327	-0.109458	-0.116171	-0.104892	-0.0447186	-0.109787	-0.115974	-0.110931	-0.0994178	-0.116484	-0.116483	-0.112171	0.372389	0.201107	0.0443051	0.165377	0.221971	0.0472577	0.545688	-0.116489
102.05335/1.384	w/o MS2:1-AMINOCYCLOPROPANECARBOXYLATE	0.0229633	0.0583539	-0.191884	-0.22122	-0.250889	-0.195244	0.0020086	-0.190333	0.0257617	-0.065031	-0.208485	-0.149453	0.0459624	-0.249306	-0.239507	-0.240461	0.414625	0.744929	0.193849	0.305224	0.268938	0.0943254	0.356144	-0.249953
241.12106/4.157	w/o MS2:ANSERINE	0.00380189	0.0188879	-0.22686	-0.226766	-0.226863	-0.222066	-0.215464	-0.180859	-0.0406423	-0.218933	-0.22661	-0.202737	-0.221613	-0.225254	-0.226914	-0.217996	0.460092	0.359988	0.288662	0.457367	0.362743	0.240108	0.900497	-0.18988
153.03307/0.4	w/o MS2:XANTHINE	0.0226041	0.0581247	-0.204566	0.136617	-0.029967	0.580873	-0.0156402	0.80164	-0.272877	0.0913721	0.174916	0.0379795	-0.128849	-0.241988	-0.269968	-0.30166	-0.10245	-0.181697	0.283451	-0.127479	-0.125773	-0.0313855	-0.14378	0.0712316
290.13651/3.701	w/o MS2:OPHTHALMATE	0.0151625	0.0461281	-0.107696	-0.10755	-0.107701	-0.107378	-0.107492	-0.107087	-0.107541	-0.107492	-0.107309	-0.107615	-0.107395	-0.107783	-0.105221	-0.107885	-0.107623	0.122577	0.109186	0.0575718	0.544276	0.212423	0.550786	0.0139499
220.11867/1.444	w/o MS2:PANTOTHENATE	0.0414888	0.0900662	-0.101907	-0.100898	-0.104144	-0.102481	-0.0961864	-0.108635	-0.0813087	-0.0935791	-0.0988165	-0.104923	-0.0917721	-0.0829004	0.029941	-0.0467207	-0.0998183	-0.0794805	0.56148	0.674069	-0.0955888	0.305105	-0.0489482	-0.0324865
298.10165/0.595	w/o MS2:METHYLTHIOADENOSINE	0.0256387	0.0636548	0.340074	-0.0606443	0.686557	-0.0988282	0.103285	-0.0659527	0.215781	0.139515	-0.0112133	-0.0735308	-0.22398	-0.0265388	-0.121537	0.140644	-0.278857	0.052562	-0.394303	0.173121	-0.120757	-0.339042	0.152851	-0.189207
112.04864/1.584	w/o MS2:CYTOSINE	0.000508093	0.0048777	-0.251459	-0.391402	-0.250068	-0.00165287	-0.207137	-0.337109	-0.0374637	-0.215949	-0.154358	0.0888852	0.0500754	0.191937	0.232629	0.192711	0.140287	0.200478	-0.0920104	0.427751	0.148473	0.128779	0.188472	-0.0518687
186.01534/0.509	w/o MS2:PHOSPHOSERINE	4.61262e-06	0.000332109	-0.212842	-0.322305	-0.125819	-0.272054	-0.314017	-0.325082	-0.241437	-0.318824	-0.238762	-0.23151	-0.345267	0.152456	0.642508	0.534973	0.148723	0.264482	0.294023	0.0971626	0.198602	0.355039	-0.0116037	0.271553
181.04729/3.717	w/o MS2:CAFFEATE	0.00135627	0.00976517	-0.168052	-0.207155	-0.14514	0.401246	0.153656	0.450884	0.233954	0.304323	0.0213143	0.0439504	0.396702	-0.223148	-0.22607	-0.222219	-0.00839657	0.0430207	-0.11202	-0.194256	-0.100381	-0.191787	-0.0996796	-0.150746
154.05997/0.576	w/o MS2:3-AMINO-5-HYDROXYBENZOATE	0.00219635	0.0128219	-0.143478	-0.185208	-0.234263	0.252996	0.346459	-0.105422	0.575234	0.506792	0.446418	0.226886	1.08446	-0.214282	-0.40135	-0.33432	-0.154036	-0.112074	-0.501544	-0.440645	-0.228125	-0.280451	0.13895	-0.242994
151.03764/3.95	w/o MS2:2-HYDROXY-4-(METHYLTHIO)BUTANOATE	0.0168604	0.0502325	0.00922926	-0.0600291	0.0889791	0.720359	-0.051772	-0.0411243	0.399016	0.014131	-0.224617	0.122504	0.133474	-0.19461	-0.263104	-0.224736	0.0887649	0.129629	-0.131501	-0.160305	-0.0629556	-0.218136	-0.0249479	-0.0482496
169.08594/2.72	w/o MS2:PYRIDOXAMINE	0.0365813	0.0844235	-0.0120969	0.112687	0.130415	1.88524	0.0485525	-0.0113307	-0.0563942	0.0489371	-0.0149047	-0.0566853	0.0668556	-0.267762	-0.18765	-0.33711	-0.0746728	-0.0109984	-0.189417	-0.362659	-0.154968	-0.371029	-0.121572	-0.0634413
130.06332/2.215	w/o MS2:BENZYLAMINE	0.0444345	0.0955009	-0.128073	-0.187647	-0.232353	0.319429	0.327513	-0.0733096	0.213001	0.0816843	0.188885	0.121677	0.190644	-0.312305	-0.420894	-0.382434	-0.116684	-0.254021	-0.0592749	0.243706	0.0441578	0.118137	0.302601	0.0155605
123.05397/0.745	w/o MS2:NICOTINAMIDE	0.000262767	0.00298724	-0.132721	-0.234772	0.079686	0.106818	0.850455	1.50933	0.342143	1.10655	2.21169	0.456603	0.812617	-0.653889	-0.441947	-0.671776	-0.661186	-0.651803	-0.665589	-0.656858	-0.677859	-0.669262	-0.677581	-0.680645
154.01666/1.509	w/o MS2:3-SULFINOALANINE	0.000567702	0.00521803	0.118509	0.0788801	0.158969	0.0410221	0.142047	0.325022	0.150284	0.151632	0.180011	-0.0717481	0.244599	0.0773357	-0.104195	-0.172845	-0.0223997	-0.0408667	-0.16485	-0.244981	-0.226404	-0.262271	-0.0903003	-0.26745
150.05289/1.72	w/o MS2:METHIONINE	4.286e-07	0.000109468	-0.155141	-0.261744	-0.183756	-0.190243	-0.19148	-0.297767	-0.245558	-0.311128	-0.333969	-0.277885	-0.250001	0.0804374	0.268829	0.0755793	0.325398	0.51149	0.182357	0.345988	0.217459	0.192977	0.136004	0.362156
183.10155/3.738	w/o MS2:GALACTITOL	0.0232555	0.0587506	-0.258496	-0.255208	-0.225526	1.29715	0.00851749	0.256475	0.326714	0.104391	-0.0274738	0.201734	0.237486	-0.269063	-0.284712	-0.281319	-0.0133695	0.0206946	-0.142922	-0.203735	-0.145491	-0.262037	-0.0852343	0.00142529
664.11383/1.162	w/o MS2:BETA-NICOTINAMIDE ADENINE DINUCLEOTIDE	0.0147991	0.0453858	2.05463	0.835464	5.18912	-0.268522	0.128128	0.425558	-0.0455768	-0.640409	0.588396	0.146099	-0.558696	-0.104628	-0.741218	-0.748824	-0.802052	-0.776994	-0.806579	-0.805086	-0.779564	-0.806987	-0.741527	-0.740738
170.09225/1.474	w/o MS2:3-METHYL-L-HISTIDINE	0.00205055	0.0123033	-0.881976	-0.884587	-0.87902	0.316087	0.586731	1.65872	1.12066	1.25395	1.23802	1.17828	0.705253	-0.88541	-0.886487	-0.886936	0.151816	-0.365593	-0.0925149	-0.546757	-0.105209	-0.671972	-0.554658	-0.568403
159.04797/1.602	w/o MS2:ALLANTOIN	0.037577	0.0854383	-0.132389	-0.0586483	-0.115776	-0.135178	0.650948	-0.126962	0.841826	0.401621	-0.124404	-0.113155	0.359874	-0.12931	-0.133431	-0.134073	-0.135371	-0.13075	-0.132694	-0.13211	-0.133493	-0.130892	-0.12791	-0.127722
114.05508/1.037	w/o MS2:CREATININE	0.00365896	0.0185962	-0.0907864	-0.00227313	0.418299	0.935932	-0.10332	-0.126718	-0.00120918	0.0813752	-0.206962	0.0124976	0.255381	-0.093412	-0.161604	-0.0297054	0.369367	-0.148102	-0.211973	-0.214442	-0.184698	-0.226934	-0.128198	-0.142513
664.11414/3.676	w/o MS2:BETA-NICOTINAMIDE ADENINE DINUCLEOTIDE	0.0073954	0.028389	-0.107376	-0.107148	-0.107383	-0.106882	-0.107058	-0.10643	-0.107135	-0.107058	-0.106774	-0.107249	-0.106908	-0.103507	-0.0976684	-0.0979411	-0.0740738	0.398187	0.213774	0.0663869	0.268772	0.383162	0.321035	-0.100726
159.0295/1.18	w/o MS2:DIHYDROOROTATE	0.00922001	0.0317279	-0.0376265	0.19037	-0.334779	0.279857	-0.0424625	0.206985	0.465401	0.310866	-0.016139	0.155307	0.410355	1.54419e-05	-0.167299	-0.17958	-0.180787	0.0790631	-0.311379	-0.356308	-0.166933	-0.346449	-0.152823	0.194345
112.04869/1.498	w/o MS2:CYTOSINE	0.00533422	0.0232766	-0.270025	-0.183248	-0.151279	-0.372237	-0.0727538	0.00200359	0.0271422	-0.185005	-0.244541	0.208706	-0.178262	0.262854	0.26288	0.192367	0.0454383	0.0667063	-0.100647	0.0611846	0.168633	0.374572	0.239768	-0.154256
127.0387/0.549	w/o MS2:THYMINE	0.000672034	0.00592487	-0.144456	0.78517	-0.562517	0.550226	0.192704	0.67039	0.631075	0.439846	0.757231	0.0203202	-0.00134862	-0.24059	0.249002	-0.643633	-0.41147	-0.0213792	-0.197374	-0.153385	-0.578049	-0.540207	-0.191916	-0.60964
161.09135/0.591	w/o MS2:6-CARBOXYHEXANOATE	0.00192965	0.0119087	-0.149782	-0.172363	-0.0395475	-0.0995871	-0.0905095	-0.160145	-0.119986	-0.151721	-0.178737	-0.154743	-0.159942	-0.126541	0.65159	-0.00202517	0.0800347	0.0690711	0.154415	0.189351	0.0374159	0.152205	0.144859	0.126687
154.04941/1.565	w/o MS2:3-AMINO-5-HYDROXYBENZOATE	0.0108054	0.0356329	-0.114815	0.165916	-0.131972	0.314917	-0.0330244	-0.178371	0.087563	0.413113	-0.181934	0.132762	0.0907552	-0.134858	0.0489658	-0.139231	0.210956	-0.0645151	-0.181774	-0.136592	0.106049	-0.151292	-0.0830319	-0.0395871
122.02548/1.142	w/o MS2:CYSTEINE	0.00217547	0.0128219	-0.108764	-0.099293	-0.157723	-0.111224	-0.136553	-0.145774	0.025546	-0.111474	-0.152762	-0.0305647	-0.151317	0.0215841	0.045722	0.0710279	-0.0696916	0.0771828	0.0413378	0.287518	0.00383221	0.374191	0.494866	-0.16767
206.08083/3.59	w/o MS2:LIPOAMIDE	0.00358994	0.0184626	-0.125731	-0.125512	-0.125737	0.135649	-0.112456	-0.124824	-0.118282	-0.0917219	-0.125153	0.296893	-0.0988602	-0.100616	-0.113844	0.00064045	0.181496	-0.101192	-0.0281313	0.105649	0.00342985	0.125618	0.579798	-0.0371131
130.08273/3.381	w/o MS2:PIPECOLATE	0.00943695	0.0321005	-0.128407	-0.127222	-0.127733	0.166934	0.10283	0.252217	-0.058376	0.325751	0.525723	-0.0946855	0.52726	-0.127807	-0.128347	-0.129048	-0.128227	-0.125095	-0.114211	-0.120656	-0.117013	-0.131097	-0.113256	-0.129533
397.19345/2.663	w/o MS2:PREGNENOLONE SULFATE	2.89708e-05	0.000962723	-0.19633	-0.248665	-0.249643	-0.239275	-0.247711	-0.241265	-0.232798	-0.243965	-0.230025	-0.209361	-0.244973	0.492711	0.500605	0.398176	-0.151998	-0.0693757	0.215482	0.188882	0.402744	0.338705	0.0777384	0.19034
115.03804/2.012	w/o MS2:DIHYDROURACIL	0.0224208	0.0581247	0.242313	0.139794	0.519123	0.563926	-0.0852162	-0.115554	-0.0567717	-0.0473912	-0.0867476	-0.12458	-0.0514656	0.085419	-0.0934936	0.0845008	-0.0690743	-0.0741783	-0.144823	-0.150022	-0.135597	-0.150649	-0.125432	-0.124081
325.04285/1.151	w/o MS2:URIDINE MONOPHOSPHATE	0.000995823	0.00771756	0.13232	0.225672	0.00955947	0.469014	-0.0279558	1.02211	0.196061	0.332043	-0.167898	0.704012	0.0847161	0.172078	-0.115476	-0.416377	-0.245166	-0.195909	-0.407939	-0.473142	-0.209921	-0.51564	-0.18852	-0.383643
211.1339/3.673	w/o MS2:10-HYDROXYDECANOATE	0.0107119	0.0355966	-0.135746	-0.133107	-0.0609976	0.921394	0.0731962	0.219778	0.0780543	0.207162	0.0941707	-0.00036805	0.209017	-0.163268	-0.154715	-0.160996	-0.106316	-0.12378	-0.122301	-0.163862	-0.157459	-0.164247	-0.0305796	-0.12503
405.23279/3.021	w/o MS2:CORTISOL 21-ACETATE	0.00246769	0.0138447	-0.222228	-0.210957	-0.163319	-0.18983	-0.214179	-0.207021	-0.216264	-0.213131	-0.194666	-0.212842	-0.214312	0.6937	0.561639	0.139069	-0.214072	-0.0815747	-0.108407	0.706864	0.301682	0.00860282	-0.0521398	0.303386
