# Supplementary material for: Haemophilus ducreyi Infection Induces Oxidative Stress, Central Metabolic Changes, and a Mixed Pro- and Anti-inflammatory Environment in the Human Host
Source: mBio. 2022 Dec 1;13(6):e03125-22. doi: 10.1128/mbio.03125-22 (PMC9765465; doi:10.1128/mbio.03125-22)
Supplement: TABLE S6 [file mbio.03125-22-s0009.xlsx]

## Sheet: sig_negIon
Table S6 Differentially abundant negative ions
Ion	Description	pval	qval	X462_wound	X465_wound	X466_wound	X469_wound	X470_wound	X471_wound	X473_wound	X474_wound	X475_wound	X476_wound	X477_wound	X462_pustule	X465_pustule	X466_pustule	X469_pustule	X470_pustule	X471_pustule	X473_pustule	X474_pustule	X475_pustule	X476_pustule	X477_pustule
183.03365/1.36	w/o MS2:3,4 DIHYDROXYMANDELATE	0.000983743	0.0076491	-0.529272	-0.550513	-0.498582	0.107403	0.542219	1.39803	0.143359	1.29159	1.22893	1.84954	0.874797	-0.587458	-0.668213	-0.633644	-0.669626	-0.620845	-0.351041	-0.493814	-0.353307	-0.575918	-0.398874	-0.504756
330.07495/1.504	w/o MS2:DEOXYADENOSINE MONOPHOSPHATE	0.000629621	0.00615091	0.695856	0.489754	0.186682	0.606878	0.589936	0.0909777	0.554155	0.267829	0.454059	-0.275203	-0.066459	0.158716	0.172816	-0.780706	0.378598	0.0532984	-0.278691	-0.814229	-0.591806	-0.992071	-0.565309	-0.33508
175.02548/0.738	ASCORBATE	0.00861411	0.0265304	-3.47377	-3.49085	-3.48745	-3.49097	-3.49284	-3.49253	-2.94053	-3.49307	-3.49283	-1.55562	-3.49289	-3.49086	-3.49011	-3.49141	4.17685	5.49122	-0.537693	3.56236	7.30182	19.6038	4.11412	2.66329
124.00589/0.517	TAURINE	0.00067497	0.00626156	0.151264	-2.74851	-1.92826	-1.75065	-0.247118	-3.13992	-1.12297	-1.96224	-0.600786	-2.74878	-3.34722	2.2049	5.96196	0.233233	1.54706	1.53734	3.28012	3.32315	1.09685	0.659155	-2.02778	1.62917
407.21396/1.386	w/o MS2:CORTISOL	0.00631709	0.0243112	-0.453147	-0.453642	-0.453795	-0.455276	-0.292973	-0.448806	-0.261025	-0.252036	-0.440579	-0.433705	-0.366465	-0.453715	-0.453903	-0.45452	1.20917	0.596541	0.444968	1.69749	1.01342	0.0379845	1.12615	-0.452136
190.0513/4.145	w/o MS2:N-ACETYLMETHIONINE	0.00312992	0.0153598	-3.86838	-3.97647	-4.04324	-3.8096	-1.65881	-3.01769	1.36296	-1.63701	-3.62215	-1.82455	-2.55216	-3.87976	-3.87898	-3.92511	7.18989	5.81606	5.86417	7.70828	5.46629	4.49251	7.37811	-3.58436
287.08926/2.141	w/o MS2:THYMIDINE	0.000690251	0.00626156	-0.780346	-0.79456	-0.772731	-0.779981	-0.0999571	-0.560299	-0.114622	-0.299738	-0.563818	-0.437134	-0.319876	-0.355789	0.196131	-0.311596	0.663181	0.660147	0.926223	0.823568	0.954572	1.14003	1.57722	-0.750625
362.0488/1.293	w/o MS2:GUANOSINE MONOPHOSPHATE	0.0127413	0.0331308	-1.1713	-1.0539	-0.583636	-0.258949	-1.22775	-1.35893	0.444549	-1.16641	-1.18916	-0.260653	-1.43736	-0.795859	-0.207113	-1.18924	-0.459785	-0.197929	0.16044	3.91417	1.98397	3.69428	-0.0449495	2.4055
163.03941/3.001	w/o MS2:2,4-DIHYDROXYPTERIDINE	0.00737584	0.0253171	-0.72757	-0.749435	-0.747684	-0.740433	-0.290255	-0.624314	0.0481519	-0.299292	-0.68775	-0.472177	-0.545438	-0.720136	-0.748109	-0.741784	0.541821	0.783923	1.10667	3.67949	0.962703	0.255697	0.8751	-0.159177
179.0358/3.706	w/o MS2:CAFFEATE	0.000197056	0.00326427	-0.53706	-0.733955	-0.678636	1.45661	0.768899	1.11498	0.863976	0.769517	0.224207	0.0981878	0.589334	-0.945345	-1.15551	-1.11144	0.718727	0.783089	0.126613	-0.511532	-0.125105	-0.895741	-0.317188	-0.502619
179.03545/1.943	w/o MS2:CAFFEATE	0.0073064	0.0253171	-0.437549	-0.436699	-0.437365	-0.439669	-0.440141	-0.4398	-0.438436	-0.438635	-0.441936	-0.423996	-0.441985	-0.440767	-0.441994	-0.44206	-0.168704	0.545389	1.22791	2.36944	0.902033	0.791312	0.289145	0.184506
123.04393/3.151	w/o MS2:GUAIACOL	0.00160742	0.0100398	-0.569014	-0.562449	-0.556677	0.799282	0.510331	0.600434	0.420831	0.489732	0.356847	0.128202	0.338696	-0.547336	-0.565988	-0.557893	0.2264	0.269737	0.0878208	-0.188857	-0.0637635	-0.380161	-0.0950774	-0.141096
283.06796/1.636	XANTHOSINE	3.12316e-05	0.00135526	-0.998699	-1.01486	-0.957033	-0.601591	-0.339118	-0.827026	-0.667298	-0.899136	-0.584244	-0.848985	-0.965057	-0.412412	0.507756	0.737348	0.486969	0.170747	0.986813	0.675765	2.22311	1.49344	0.702081	1.13143
157.02495/1.251	w/o MS2:DIHYDROOROTATE	0.0104779	0.029354	-0.424819	-0.382282	-0.584942	-0.659985	-0.228955	-0.622842	0.0466843	-0.048104	-0.574326	-0.41566	-0.378112	-0.671884	-0.709265	-0.618492	1.03031	1.5025	0.666776	1.42242	1.15451	0.619977	0.507142	-0.630652
146.04488/0.517	GLUTAMATE	0.000423658	0.00489132	-0.475067	-3.19507	0.104847	-0.534271	-1.47583	-3.90092	-0.840492	-2.92677	-1.59002	-2.95623	-4.63049	0.132577	4.5012	-0.0305922	3.3453	3.7591	2.93111	2.72196	3.0766	1.04236	-0.994845	1.93555
130.04974/1.321	w/o MS2:TRANS-4-HYDROXY-L-PROLINE	0.000289613	0.00380491	-0.531093	-0.512238	-0.674565	0.0728299	-0.55623	-0.807073	-0.184558	-0.596574	-0.502379	-0.347097	-0.784229	-0.166438	0.452986	-0.304456	0.113789	0.402833	0.821303	1.61947	0.535795	1.13175	0.154237	0.661933
135.03117/1.183	HYPOXANTHINE	0.00259308	0.0145289	-2.89645	-2.83507	-4.69055	0.986959	-2.34215	-6.64392	-0.0063502	-0.884401	1.52713	-3.65452	-1.90417	-2.02995	2.22409	-3.35741	5.60277	7.41596	3.51411	3.73254	3.36361	-0.000137753	-1.07123	3.94914
151.02608/1.314	XANTHINE	0.0178947	0.0428798	-2.15566	-0.919507	-1.95703	0.406991	-0.346305	-2.51041	-0.277906	1.60306	-2.29424	-2.51159	1.57889	-1.81123	-1.45597	-1.55295	-0.82457	3.5341	0.740084	0.456248	4.37587	-1.20098	0.407537	6.71558
219.07748/1.464	w/o MS2:5-HYDROXYTRYPTOPHAN	7.17382e-05	0.00168405	-0.747462	-0.795104	-0.800145	-0.379246	-0.579972	-0.680415	-0.598116	-0.615225	-0.687931	-0.664902	-0.611362	-0.597714	0.0324941	-0.198096	0.971985	1.97879	1.11221	1.01659	0.780481	0.658888	0.186466	1.21778
215.03244/0.514	GULOSE	0.0012396	0.00858707	1.2061	9.67907	-2.94054	4.02238	0.00199973	-0.986602	4.43201	-0.234049	-1.32359	-1.0276	-2.70178	0.270229	6.67452	-5.24537	2.03059	-1.19501	-1.82099	-0.0105066	-2.99932	-3.47544	-0.194546	-4.16156
165.02357/2.196	w/o MS2:THIOPURINE S-METHYLETHER	0.00664794	0.0250779	-3.58372	-3.61789	-3.60683	-2.85667	4.67709	13.5291	-0.18052	9.01535	9.68977	3.34483	4.60261	-3.61651	-3.619	-3.61056	-3.5674	-3.07272	-1.84867	-2.96255	-1.57574	-2.87198	-2.05248	-2.21553
174.05623/1.8	w/o MS2:GUANIDINOSUCCINATE	0.0243448	0.054971	-0.302409	-0.786142	-0.801919	-0.112843	0.326151	-0.246843	-0.128632	-0.123197	-0.501606	-0.351248	-0.24115	0.955127	0.136411	0.534072	-0.479098	0.187656	-0.181617	-0.127903	0.0219279	0.616251	-0.0771375	1.68415
173.04716/1.175	w/o MS2:SHIKIMATE	0.00289232	0.0151849	-1.09921	-1.10117	-1.10663	2.18709	1.16231	0.882596	0.807703	0.970492	0.999283	-0.0399946	0.552348	-1.1008	-1.1087	-1.10635	0.449067	0.509665	-0.078479	-0.28063	-0.136353	-0.747891	-0.280547	-0.333798
267.07187/1.505	INOSINE	5.50457e-05	0.00161326	7.12643	2.51356	3.13408	3.63713	3.24831	2.0385	2.25033	1.3017	0.173179	0.134677	-1.58615	3.4421	2.46083	-2.95593	0.606372	-0.624679	-0.824507	-6.02365	-4.37956	-5.93396	-3.57273	-6.16604
190.05174/1.801	w/o MS2:N-ACETYLMETHIONINE	0.0146602	0.0367468	-0.320646	-0.762388	-0.761423	-0.101354	0.273808	-0.308901	-0.121931	-0.139016	-0.508085	-0.370692	-0.197509	0.830581	0.107549	0.552583	-0.424427	0.221489	-0.088538	-0.0840784	0.0456533	0.538844	-0.0300635	1.64854
322.04504/0.646	w/o MS2:CYTIDINE MONOPHOSPHATE	0.00932033	0.0273157	0.792525	-0.861309	-0.684489	-0.925018	-0.605132	-1.25765	-0.54213	-0.860787	-0.822	-1.12429	-0.60227	2.7574	4.58108	0.659135	-0.147353	0.184778	-0.562758	0.322862	0.00309774	-0.0424732	-0.544625	0.281411
156.06767/3.913	w/o MS2:N-ACETYLPROLINE	0.00278672	0.0149541	-3.03551	-3.08144	-3.13455	-2.98592	-1.67342	-2.37126	0.676253	-1.51074	-2.79747	-1.59987	-2.06976	-3.03322	-2.99007	-3.01034	5.82132	4.70613	4.76584	6.17229	4.35988	3.54851	6.01872	-2.77538
157.02643/1.116	w/o MS2:DIHYDROOROTATE	0.0101918	0.0289781	-0.522827	-0.558661	-0.535928	-0.554638	0.0419093	-0.416537	0.0652317	-0.118565	-0.448418	-0.32957	-0.17126	-0.54295	-0.57601	-0.571401	1.28822	1.07571	0.478749	0.692052	0.835523	0.320646	1.04961	-0.500884
174.02411/3.109	w/o MS2:N-ACETYLASPARTATE	0.00220534	0.0127308	-1.58636	-1.60709	-1.61942	-1.58068	-1.25925	-1.63014	-0.343552	-1.3473	-1.42329	-0.900134	-1.37595	-1.58412	-1.59651	-1.58687	3.32438	2.99185	2.69683	3.01676	2.40437	2.40021	4.04154	-1.43528
147.04503/4.145	w/o MS2:CITRAMALATE	0.00306697	0.0153598	-0.971333	-1.00024	-1.00972	-0.971638	-0.432318	-0.771166	0.375499	-0.447169	-0.927919	-0.470462	-0.642248	-0.971713	-0.970182	-0.968928	1.7909	1.43363	1.43628	1.9507	1.35996	1.18705	1.91925	-0.898233
328.04611/1.491	w/o MS2:ADENOSINE 2',3'-CYCLIC PHOSPHATE	0.00064818	0.00617391	0.0510174	-0.143051	-0.122595	-0.134419	-0.217904	-0.294636	-0.218535	-0.160126	-0.204467	-0.210899	-0.0449393	0.226834	0.445587	-0.0429809	0.071866	0.259921	0.154957	0.224869	0.153186	0.312493	0.0433421	-0.149522
266.07297/2.23	w/o MS2:DEOXYGUANOSINE	0.0390774	0.0811388	-0.378621	-0.409464	-0.400979	-0.268177	0.0413207	-0.313414	0.134225	-0.00424985	-0.277994	-0.101838	-0.174499	-0.394108	-0.409547	-0.408503	0.917977	-0.21075	0.668469	0.547913	0.593862	-0.230812	1.2073	-0.128116
174.04124/0.988	N-ACETYLASPARTATE	4.42084e-05	0.00153122	1.16071	-0.912289	-0.608828	-0.657558	-1.28474	-1.75234	-0.737449	-1.29868	-0.834765	-1.41008	-1.50936	2.23568	2.08466	0.0727354	0.915566	0.235995	0.687153	1.24477	2.11525	0.950129	-0.58476	-0.111797
128.03371/0.517	w/o MS2:OXOPROLINE	0.000733992	0.00650351	0.00551789	-1.19042	0.259795	-0.18083	-0.444634	-1.3935	-0.386832	-1.05095	-0.514181	-1.06203	-1.70926	0.0988188	1.51846	-0.00547112	1.15648	1.25144	0.956033	0.962621	1.07581	0.406428	-0.372838	0.619552
204.03323/3.468	w/o MS2:XANTHURENATE	0.0078382	0.0259683	-0.733314	-0.733291	-0.732113	-0.65847	-0.311742	-0.433499	0.168449	-0.311793	-0.530361	-0.0193546	-0.212687	-0.733366	-0.733338	-0.731498	0.836765	0.820581	1.71138	1.42287	1.52536	-0.0727197	0.878104	-0.415963
362.05286/1.473	w/o MS2:GUANOSINE MONOPHOSPHATE	0.00306615	0.0153598	-0.358424	-2.17786	4.07469	2.57026	2.80939	0.543186	7.47431	0.992121	2.00873	5.57997	-1.0981	-1.72157	-2.81161	-3.50601	-2.19388	-2.54324	-2.80061	-4.08917	0.775394	-1.59961	-0.332724	-1.59525
130.06136/0.571	w/o MS2:DIHYDROURACIL	0.00343368	0.0163529	-0.166595	-0.522675	-0.459149	0.720421	1.04467	-0.679278	1.52808	0.913708	1.14389	-0.204114	1.10767	-0.552876	-1.03811	-0.951438	0.277979	0.00856148	-0.994123	-0.662801	-0.201689	-0.558237	0.120277	0.125833
167.01797/2.198	w/o MS2:URATE	0.00818008	0.02619	-0.787032	-0.787008	-0.785187	-0.676565	1.00382	3.26401	-0.0693501	1.98498	2.15104	0.700807	0.969568	-0.776749	-0.787059	-0.786449	-0.787005	-0.70552	-0.434458	-0.667831	-0.380402	-0.646005	-0.473951	-0.523661
190.05077/3.862	w/o MS2:N-ACETYLMETHIONINE	0.0044896	0.0189645	-0.335044	-0.341344	-0.339885	-0.345193	-0.341667	-0.348843	-0.319108	-0.341873	-0.348908	-0.345417	-0.347153	-0.33735	-0.340133	-0.348114	0.790458	1.57006	0.692611	0.481195	0.65956	0.330573	0.574353	-0.318783
164.07271/1.717	PHENYLALANINE	0.00554874	0.0222534	0.381285	-0.555512	-1.6259	0.0835204	-1.49841	-4.42573	-0.344399	-2.4515	-1.97959	-2.63364	-3.70146	-0.866627	5.27878	-1.87239	1.46271	0.00272457	3.32812	5.27982	1.10455	1.51298	-1.32089	4.84157
147.04485/3.349	w/o MS2:CITRAMALATE	0.00265604	0.014666	-0.238393	-0.364457	-0.0992071	-0.30871	-0.227399	-0.223085	-0.209101	-0.266895	-0.364171	-0.349001	-0.236469	0.244373	0.978951	0.0718452	-0.288075	-0.242399	-0.0442213	0.75117	0.243455	0.403173	0.618247	0.150369
111.02001/0.993	w/o MS2:URACIL	1.43336e-05	0.000910183	-1.38991	-1.60264	-1.61267	-1.24017	-1.45056	-1.30838	-1.08139	-1.50351	-1.5282	-1.44965	-1.30186	-0.860398	0.886349	-0.0438321	1.96124	3.08416	1.01726	2.38382	1.9731	2.15631	0.291577	2.61936
117.01856/1.229	SUCCINATE	0.0108901	0.0300662	2.63879	0.835329	1.90047	4.15075	0.921364	0.167014	-0.216087	-0.0265777	0.14932	-1.55335	-0.286071	1.52492	1.39993	2.50892	-1.09205	-1.81565	-2.05933	-1.97449	-2.07742	-1.77792	-1.39807	-1.91979
132.02913/1.359	w/o MS2:ASPARTATE	0.0308711	0.0664514	-0.543193	-0.530441	-0.543588	-0.538632	0.312433	-0.462056	0.384044	0.115683	-0.393754	-0.226325	-0.211991	-0.540489	-0.541145	-0.5254	0.962972	0.915241	0.392331	0.455073	0.437104	0.237202	1.38107	-0.536136
151.04091/4.061	w/o MS2:P-HYDROXYPHENYLACETATE	0.00271765	0.0147918	-0.655826	10.6397	9.07781	7.3458	-0.680084	9.17068	-7.46807	-3.94466	14.9978	13.7255	9.00505	10.4792	-5.82341	-2.59057	-11.8045	-11.0039	-6.10665	-11.2713	-8.92676	-8.60951	-0.211968	-5.34445
151.04068/3.232	w/o MS2:P-HYDROXYPHENYLACETATE	0.00765824	0.0258212	0.399941	-0.292574	-0.678392	-0.195231	-1.04811	-1.0694	-0.779905	-0.778954	-0.866544	-0.698715	-0.135011	0.0411497	0.140508	3.1759	0.394104	0.0357888	0.079041	0.769884	-0.416857	1.07473	0.584049	0.264592
346.0553/1.422	w/o MS2:DEOXYGUANOSINE-MONOPHOSPHATE	0.0139448	0.0354198	-0.202536	-2.18179	2.46977	2.7457	2.62759	-0.323813	3.33427	0.291964	1.71694	2.71182	-0.95643	-0.900707	-1.94279	-2.82122	-0.57009	-1.12368	-1.73477	-3.70949	1.07455	0.407506	-0.178578	-0.734207
140.0127/0.516	w/o MS2:O-PHOSPHOETHANOLAMINE	0.000385813	0.00474177	0.403111	-0.417877	-0.233044	-1.0673	-0.838605	-0.623189	-0.442913	-0.757093	-0.902213	-0.516539	-0.978815	0.516643	1.2252	-0.207396	1.14979	1.09091	1.20091	0.634786	0.787054	-0.0165785	0.0453633	-0.0522044
231.09814/1.273	w/o MS2:MELATONIN	0.00630528	0.0243112	-0.385442	-0.418232	-0.332853	-0.385148	-0.428507	-0.0719559	-0.379527	-0.431362	-0.428277	-0.422902	-0.432268	-0.178533	1.36612	-0.123807	-0.253332	-0.127819	0.220584	1.85837	0.305603	0.289233	-0.128739	0.888791
188.05624/1.244	N-ACETYLGLUTAMATE	2.57907e-06	0.000245657	-0.564053	-0.674752	0.851946	-0.601136	-0.742078	-0.926477	-0.54819	-0.537333	-0.761905	-0.795063	-0.677673	-0.030877	0.680201	1.98075	0.213883	0.918695	0.207205	0.331656	0.283022	0.951077	-0.082052	0.523153
171.00626/0.547	w/o MS2:GLYCEROL 3-PHOSPHATE	0.0437423	0.088179	-0.135075	-1.0587	2.5155	0.838125	1.22987	0.558354	0.0811213	0.0994101	2.46181	-0.992155	0.832663	1.90923	0.0775684	-0.290869	-0.867986	-1.0982	-1.20957	-1.14885	-0.77221	-1.06493	-0.856576	-1.10852
243.06232/1.311	URIDINE	7.36073e-05	0.00168405	0.862461	-0.15853	-1.67224	6.33712	3.8335	-0.0545321	4.6947	1.61947	2.64647	1.7204	0.761031	-1.11592	-3.10861	-4.55361	3.51712	0.749036	-2.96641	-3.58415	-1.29727	-3.8656	-2.563	-1.80144
152.00354/0.555	w/o MS2:3-SULFINOALANINE	0.00472083	0.0195504	0.108342	-0.614062	-0.216282	1.02466	-0.408896	-0.670876	-0.360008	-0.474295	-0.749961	-0.688586	-0.401682	0.269237	1.0726	-0.161018	0.676	0.2438	0.747462	0.395251	0.203299	-0.18382	0.100065	0.0887662
328.05869/0.632	w/o MS2:ADENOSINE 2',3'-CYCLIC PHOSPHATE	0.000104639	0.00199337	-0.163215	0.0473984	-0.149191	-0.160835	-0.168336	-0.134843	-0.169424	-0.16026	-0.145143	-0.145316	-0.0937379	-0.036328	0.314321	0.264494	0.0991478	0.00634078	0.0214722	0.257911	0.286682	0.270016	-0.0361924	-0.0049628
157.05055/2.543	w/o MS2:ALLANTOIN	0.00887715	0.0265999	-0.714851	-0.71671	-0.717335	2.0874	0.596348	0.653822	0.446324	0.531429	0.366491	0.0671096	0.317174	-0.752675	-0.760945	-0.753698	0.216902	0.255554	-0.00846099	-0.309821	-0.150117	-0.5409	-0.21213	0.0990859
115.00172/1.206	MALEATE	0.0119808	0.0323737	-0.399749	-1.12041	-0.00136284	0.992232	-0.142681	-0.563613	-0.563287	-0.60701	-0.0963009	-0.260112	-0.6669	-0.422454	-0.568418	-0.464974	0.968603	0.719026	0.211974	-0.0275618	0.666937	1.39295	-0.0527204	1.00583
167.01796/2.82	w/o MS2:URATE	0.0127263	0.0331308	-0.737582	-0.737522	-0.727737	-0.630402	1.21548	3.54472	-0.0335898	2.1073	-0.0793043	0.989633	1.36894	-0.738583	-0.738566	-0.732057	-0.737095	-0.66364	-0.294219	-0.634395	-0.287356	-0.568494	-0.399963	-0.485574
258.04449/2.477	w/o MS2:GLUCOSAMINE 6-PHOSPHATE	0.00174543	0.0105557	-0.120459	-0.120365	-0.120596	-0.120099	-0.120306	-0.120084	-0.102149	-0.120435	-0.120295	0.474726	-0.0635755	0.00414455	-0.0448053	-0.0231411	-0.0428245	0.118753	-0.113635	0.0682742	0.0733901	0.127798	0.418777	0.0669047
167.02148/1.133	URATE	0.0446705	0.0892226	4.61055	7.76144	0.418922	5.51663	0.459284	-5.03041	2.73161	-2.42867	1.21467	-0.572095	-4.83022	1.01259	3.79739	-3.0836	4.06389	0.487139	-2.15584	-1.91447	-3.64753	-4.02385	-0.0801817	-4.30726
174.07819/3.069	w/o MS2:CITRULLINE	0.0112354	0.0305763	-0.883741	-0.895754	-0.903076	-0.859635	-0.393094	-0.709972	0.42048	-0.305624	-0.814409	-0.481079	-0.589077	-0.881276	-0.900926	-0.87997	2.493	1.34826	0.858285	0.964257	1.11026	0.547284	2.61236	-0.856552
203.06732/1.389	w/o MS2:TRYPTOPHAN	0.0458433	0.0909703	-0.965971	-0.99865	-1.011	-0.928808	0.203403	-0.318671	0.686791	-0.234009	-0.840261	-0.240878	-0.742593	-0.942573	-0.999829	-0.938359	-1.0497	3.28112	0.787688	0.489788	0.988645	1.18043	3.56954	-0.976085
145.03668/1.261	w/o MS2:METHYGLUTARATE	0.00846084	0.0265304	-0.323675	-0.318006	-0.320794	0.0179307	0.402768	0.955097	0.525275	0.498652	0.247744	0.185344	0.180219	-0.29683	-0.321235	-0.321371	0.00212225	0.132694	-0.171628	-0.236619	-0.226952	-0.197529	-0.137392	-0.275816
128.03616/1.123	w/o MS2:OXOPROLINE	0.000925137	0.00734328	16.0485	11.9072	11.7641	-3.59765	5.34113	-6.05636	-0.182308	-0.503713	-2.47504	-3.31038	-2.11217	6.61016	5.80286	3.12261	-5.94057	-4.46675	-5.1408	-5.81283	-5.7142	-6.27657	-5.0885	-3.91868
190.05502/2.391	N-ACETYLMETHIONINE	0.000282355	0.00380491	-1.17232	-1.37024	-1.3525	-1.40429	-1.54656	-1.7813	-1.1903	-1.6268	-1.2844	-1.12874	-1.62073	-0.642694	0.395893	-0.469945	0.463475	1.25087	2.69717	3.26721	1.73345	4.7522	0.283093	1.74747
346.05502/1.23	w/o MS2:DEOXYGUANOSINE-MONOPHOSPHATE	0.0122311	0.0328172	-0.937982	-1.13833	-0.844575	0.15342	-1.25023	-1.38028	-0.62662	-1.18891	-1.20075	-0.955762	-1.18567	-0.506541	0.484067	-0.932652	-0.397206	-0.0879521	-0.0182374	2.82806	1.52215	5.40824	-0.350601	2.60637
178.01938/2.203	w/o MS2:S-CARBOXYMETHYLCYSTEINE	0.00567766	0.0225332	-1.00114	-1.00111	-1.00117	-1.00104	-0.977725	-0.895809	-0.658179	-0.860447	-0.864157	-0.123393	-0.994555	-1.00119	-1.00116	-1.00055	-0.680848	1.44706	1.1006	2.73674	2.33717	3.04773	3.18703	-0.793855
282.08405/1.401	w/o MS2:GUANOSINE	0.0125847	0.0331308	-0.190205	-0.299743	-0.358079	0.264271	-0.280773	-0.386378	-0.00562866	-0.251564	-0.149058	-0.0293384	-0.290611	-0.186766	0.616507	-0.335497	-0.0896188	-0.0699632	0.0485203	0.320306	0.38248	0.0866643	0.590178	0.614295
187.13409/5.564	w/o MS2:10-HYDROXYDECANOATE	0.00782392	0.0259683	-0.1712	-0.0625852	-0.0881015	0.440254	-0.607736	-0.593754	-0.519448	-0.631162	-0.640572	-0.480712	-0.611801	-0.294818	0.937639	1.95991	0.188859	-0.00588462	0.282411	1.26329	-0.256753	0.369389	-0.192844	-0.284378
171.04221/1.402	w/o MS2:3-DEHYDROSHIKIMATE	0.0300654	0.0650847	-1.59923	-1.66096	-1.68224	-1.56027	0.441689	-0.547478	0.995283	-0.0763623	-1.20188	-0.473796	-0.835166	-1.57517	-1.66967	-1.56924	3.9799	3.44674	1.0559	0.918071	1.10884	0.767067	3.34462	-1.60664
266.08841/1.569	w/o MS2:DEOXYGUANOSINE	0.000473228	0.00530293	-0.253669	-0.246391	-0.247008	-0.000946839	-0.227508	-0.210243	-0.163676	-0.236635	-0.223103	-0.199477	-0.244765	0.206363	-0.0612884	-0.153507	0.0149256	0.441169	0.594176	0.0231541	0.31195	0.515719	0.254817	0.105943
238.08453/0.974	w/o MS2:DIHYDROBIOPTERIN	6.53569e-05	0.00168405	-0.179084	-0.250093	-0.111915	-0.243474	-0.259184	-0.296783	-0.106827	-0.190627	-0.202046	-0.246416	-0.255567	0.074203	0.130459	0.517754	0.334513	0.602625	-0.155893	0.144106	0.229318	0.393568	0.036943	0.0344206
184.00755/1.043	w/o MS2:O-PHOSPHOSERINE	0.007355	0.0253171	-2.63323	-2.76545	-2.80326	-2.60188	-0.00525597	-1.68823	0.484035	-0.295697	-1.82286	-1.33847	-1.38858	-2.59606	-2.67994	-2.67122	6.01731	5.66475	3.03604	3.34293	3.05823	2.15365	4.13147	-2.59826
187.10889/1.86	w/o MS2:N-ALPHA-ACETYLLYSINE	0.0275935	0.0608169	-0.0220822	-0.0529798	-0.0145749	-0.354307	-0.373276	-0.364349	-0.361483	-0.357792	-0.328577	-0.347615	-0.370193	0.136395	2.12501	-0.0164858	-0.364448	-0.32331	-0.00878951	0.926002	-0.0731782	0.315033	-0.32978	0.560783
165.05609/3.349	w/o MS2:3-(2-HYDROXYPHENYL)PROPANOATE	0.000815674	0.007063	-0.501037	-0.92581	-0.201902	-0.745904	-0.901439	-0.920846	-0.916928	-0.965866	-0.887948	-0.868161	-0.976295	0.723801	2.70706	0.238938	-0.61063	-0.520589	0.141479	2.14251	0.751071	1.07989	1.64935	0.509257
165.02252/2.446	w/o MS2:THIOPURINE S-METHYLETHER	0.00758833	0.0258139	-1.22898	-1.23446	-1.23181	-1.0528	1.7124	4.84382	-0.202197	3.05051	3.61814	1.07477	1.69187	-1.23637	-1.23869	-1.23803	-1.23357	-1.11355	-0.708364	-1.06154	-0.597863	-1.04092	-0.7497	-0.822662
306.0495/0.942	w/o MS2:DEOXYCYTIDINE MONOPHOSPHATE	0.0341344	0.0722512	0.269422	0.785759	0.110363	-0.262771	-0.28341	-0.277089	-0.293356	-0.346569	-0.0714767	-0.249195	-0.120691	0.431495	0.582348	0.172741	-0.24911	-0.0356224	0.0842435	-0.248421	-0.067231	0.0874878	0.147983	-0.166902
147.04488/1.718	w/o MS2:CITRAMALATE	0.00531249	0.0215325	-0.0801128	-0.262082	-0.435613	0.0780692	-0.404372	-1.12292	-0.0146635	-0.6206	-0.503777	-0.594949	-0.848637	-0.231017	1.33515	-0.559447	0.269801	0.115241	0.884526	1.32027	0.369545	0.368279	-0.359113	1.29642
165.02336/2.832	w/o MS2:THIOPURINE S-METHYLETHER	0.0127076	0.0331308	-3.39942	-3.34354	-3.19356	-2.49893	5.30144	15.7609	-0.441786	9.67316	-0.417798	4.80385	5.62974	-3.37279	-3.41792	-3.42256	-3.35871	-2.85543	-1.43092	-2.65167	-1.15366	-2.475	-1.5914	-2.14401
180.06709/1.294	TYROSINE	0.0286658	0.0627683	0.507847	-0.432433	-1.68421	-1.05228	0.203574	-3.10347	0.469685	-1.67136	-2.12577	-3.01958	-3.52466	-2.04374	2.29566	-4.26063	0.991041	0.704665	3.35668	7.83859	2.29518	1.2952	-1.85376	4.81377
178.06345/0.958	w/o MS2:HIPPURATE	0.000229969	0.00365075	-0.125634	-0.121837	0.00375724	-0.107171	-0.132989	-0.137335	-0.0939863	-0.132309	-0.107947	-0.142216	-0.125314	0.0848524	-0.0201157	0.378633	0.0991373	0.318508	-0.125225	0.048821	0.17006	0.235648	0.0311541	0.00150788
242.08206/0.524	w/o MS2:CYTIDINE	0.000915186	0.00734328	0.353505	-0.323932	0.71358	2.28575	0.120912	0.543455	0.489692	0.281857	0.527257	-0.0149179	0.385651	-0.544565	-0.00767044	-0.228714	-0.115135	-0.614862	-0.672576	-0.83714	-0.558269	-0.968332	-0.208098	-0.607442
218.10245/1.897	PANTOTHENATE	0.00922327	0.0272408	-1.21688	-0.511548	-0.51962	3.19341	-1.12087	-1.37048	-0.445327	0.255295	-0.556129	-0.61501	-0.16157	-0.996921	0.643172	0.260126	2.76073	-0.474958	-0.915717	-0.786116	1.58964	0.608936	-0.106976	0.486811
259.02258/0.45	w/o MS2:MANNOSE 6-PHOSPHATE	0.00237394	0.0134996	-0.386417	-0.611763	-0.455553	-0.353026	-0.486182	-0.584162	-0.379038	-0.305532	-0.432778	-0.284863	-0.379335	-0.434313	-0.0441722	-0.304218	0.0617836	0.291054	0.927521	1.45635	0.283593	1.43547	-0.0762805	1.06186
124.00845/1.736	w/o MS2:TAURINE	0.00116241	0.00832856	-0.139223	-0.165492	-0.15682	-0.111213	-0.15214	-0.16526	-0.119924	-0.153434	-0.159062	-0.103825	-0.16562	-0.15017	-0.085392	-0.10075	0.166193	0.372561	0.361579	0.204586	0.238332	0.397799	0.306589	-0.119311
157.05045/2.195	w/o MS2:ALLANTOIN	0.00390548	0.0171033	-0.37534	-0.178574	-0.556765	1.96044	0.464311	0.506632	0.294802	0.336301	0.27463	-0.0825473	0.23001	-0.699426	-0.712178	-0.62935	0.20568	0.16269	-0.0581	-0.29129	-0.204731	-0.497875	-0.236715	0.0873968
306.05707/1.308	w/o MS2:DEOXYCYTIDINE MONOPHOSPHATE	5.15577e-05	0.00161326	0.16988	0.292375	-0.600377	2.10304	1.06239	0.444011	1.30675	0.577023	1.29982	0.10253	0.203306	-0.58426	-0.953351	-1.45154	0.876872	0.178165	-0.72156	-0.804385	-0.621833	-1.42845	-1.03815	-0.412255
160.0594/1.154	w/o MS2:AMINOADIPATE	2.18776e-06	0.000245657	-0.237979	-0.55193	-0.294433	-0.619245	-0.551831	-0.831789	-0.468941	-0.703981	-0.605105	-0.659865	-0.734935	0.488606	1.02362	1.03255	-0.0471637	0.631319	0.269336	0.718835	0.480714	1.08299	-0.149955	0.729176
171.0072/1.185	w/o MS2:GLYCEROL 3-PHOSPHATE	0.00360852	0.0163946	-0.279579	-0.255177	-0.32858	-0.00536987	-0.231125	-0.808772	0.205599	-0.03937	0.208854	-0.422448	-0.0873391	0.0630703	0.0440522	-0.212715	0.223688	0.829005	-0.143997	0.491098	0.469183	0.0278641	0.158048	0.0940118
421.13824/2.891	w/o MS2:RIBOFLAVIN	0.0134794	0.0344675	-0.23018	-0.23546	-0.232076	0.252063	-0.230109	-0.226138	-0.0501766	-0.0889287	-0.205374	-0.0506401	-0.0532592	-0.23567	-0.23131	-0.218864	0.0789894	0.183465	0.160166	0.298378	0.590184	0.212967	0.0283945	0.48358
604.06897/0.977	w/o MS2:GUANOSINE DIPHOSPHATE MANNOSE	0.0160101	0.0398684	0.0949786	-0.334492	0.294694	-0.496453	-0.465296	-0.451013	-0.480686	-0.489288	-0.324113	-0.480209	-0.491437	0.760851	1.60285	-0.115984	-0.496558	-0.107881	-0.307374	0.696437	-0.0953271	0.520899	-0.255444	1.42085
146.06012/3.863	w/o MS2:GLUTAMATE	0.00863456	0.0265304	-0.120621	-0.128042	-0.109044	-0.123893	-0.134308	-0.109919	-0.126937	-0.118436	-0.018049	-0.134508	-0.134487	-0.126478	-0.0970891	-0.131717	0.25419	0.607945	0.198667	0.140222	0.247422	0.106396	0.193294	-0.134608
288.12836/4.025	w/o MS2:OPHTHALMATE	0.0195298	0.0453711	-0.286331	-0.287003	-0.28193	-0.281585	-0.23742	-0.233115	-0.124933	-0.287332	-0.20779	0.0122996	-0.285008	-0.287185	-0.287775	-0.288501	-0.256714	0.026033	0.560737	0.262811	0.946075	0.609458	0.0240188	1.19119
225.06036/1.184	w/o MS2:3-NITRO-L-TYROSINE	4.39958e-05	0.00153122	-0.237999	-0.185449	-0.233897	-0.15632	-0.192967	-0.313351	-0.0670797	-0.144478	-0.041955	-0.232084	-0.171245	-0.112088	0.161105	0.0539335	0.104475	0.618373	0.0992406	0.324745	0.174561	0.362491	-0.0151086	0.205096
128.03555/1.72	w/o MS2:OXOPROLINE	0.00810135	0.0261578	-0.709596	-0.769867	-0.5602	-0.822707	-0.28308	-0.633532	0.32619	-0.327794	-0.652538	-0.160716	-0.623428	-0.715924	-0.741748	-0.739636	1.42026	1.77737	1.14357	0.572094	0.871639	1.0242	1.33391	-0.728475
146.06033/1.711	w/o MS2:GLUTAMATE	1.95112e-05	0.00106197	-0.341949	-0.403945	-0.403536	-0.39881	-0.38699	-0.407172	-0.385518	-0.415672	-0.390995	-0.40163	-0.415006	-0.0487307	0.199322	0.0601051	0.388715	0.87358	0.760641	0.529672	0.432801	0.336051	-0.0481656	0.867232
204.03214/1.209	w/o MS2:XANTHURENATE	0.00584503	0.0229583	-0.44208	-0.443897	-0.441968	-0.443095	-0.443343	-0.439771	-0.424146	-0.427423	-0.421417	-0.390417	-0.391929	-0.44378	-0.440501	-0.440823	0.014026	0.493885	0.199302	1.4131	0.697979	2.11979	0.139863	0.95665
145.06215/0.504	GLUTAMINE	0.00104779	0.00771106	-1.46337	-2.1492	-1.4499	1.33586	1.73253	0.174181	0.17033	-0.393571	0.320333	-1.19206	-1.31293	-1.32026	-1.44575	-1.31866	2.47471	1.92368	1.57528	1.31621	0.726007	0.333284	-0.264848	0.228133
239.1032/3.371	w/o MS2:ANSERINE	0.0391851	0.0811388	-0.173605	-0.222445	-0.223743	-0.0945042	-0.160967	-0.143593	-0.154501	-0.168247	-0.177501	-0.179919	-0.168704	-0.18607	-0.167455	-0.191212	-0.196697	-0.114955	0.489553	1.12734	0.335851	0.905428	0.00991471	-0.143966
156.06737/3.783	w/o MS2:N-ACETYLPROLINE	0.00447027	0.0189645	-2.18982	-2.23648	-2.27615	-2.177	-0.963079	-1.66959	0.989769	-1.06368	-2.08643	-1.06541	-1.50681	-2.19913	-2.23957	-2.21547	4.1173	3.32897	3.26714	3.75214	3.04597	1.77269	5.70665	-2.092
259.02216/0.556	MANNOSE 6-PHOSPHATE	0.0041745	0.0180737	-1.99023	-2.48815	-2.17596	-1.00863	-0.785312	-2.59122	-0.339514	0.531142	0.243763	-1.69353	-1.10067	-2.34067	-0.641376	-2.37129	2.55157	3.23447	0.77482	7	1.72803	1.29441	0.172353	1.996
407.2056/4.699	CORTISOL	1.50656e-06	0.000245657	-0.210004	-0.313983	-0.299492	0.0576709	-0.30326	-0.327933	-0.371671	-0.381008	-0.325503	-0.166626	-0.223001	0.127979	0.237448	0.529335	0.74429	0.118192	0.0243673	0.24987	-0.0894447	0.368911	0.27106	0.282802
115.00317/0.678	MALEATE	0.000521249	0.00551655	-0.448229	-1.92301	-0.00316155	-0.357943	-0.822147	-1.42645	-0.893156	-1.2886	-0.465407	-1.12217	-1.4994	-0.352972	-0.125097	0.302624	2.34786	1.95041	0.184798	0.98563	1.91619	-0.00273232	0.623848	2.41911
171.04175/1.614	w/o MS2:3-DEHYDROSHIKIMATE	0.0183596	0.0431791	0.173848	-0.57897	0.270596	-0.555469	-0.347627	-0.371872	-0.114979	-0.110621	-0.484018	-0.422854	-0.34722	-0.311591	0.248128	0.450007	0.021329	-0.0182798	0.737548	1.66203	0.586798	0.2313	-0.186453	-0.531633
157.04991/3.029	w/o MS2:ALLANTOIN	0.00159862	0.0100398	-0.340934	-0.374044	-0.363111	0.510596	0.345394	0.373646	0.296638	0.34289	0.2024	0.0599024	0.158936	-0.376234	-0.367404	-0.372644	0.215081	0.221075	0.0804191	-0.134945	-0.0186355	-0.279478	-0.0808726	-0.0986757
449.20612/3.318	w/o MS2:CORTISOL 21-ACETATE	0.00390137	0.0171033	-0.404636	-0.429187	-0.426854	-0.439515	-0.447822	-0.438327	-0.447895	-0.44793	-0.447813	-0.448021	-0.448	0.720493	2.29437	0.291038	-0.447862	-0.438298	1.03484	0.533798	0.172905	0.587578	-0.340781	0.41792
195.05353/2.149	w/o MS2:GLUCONOLACTONE	0.036233	0.0758503	0.645394	-0.100186	-0.219855	0.414013	-0.222968	-0.222854	0.0665204	-0.219346	-0.218004	-0.219745	-0.223079	0.796782	-0.114133	-0.136133	0.772801	-0.168637	-0.140396	0.379631	-0.213306	-0.212544	-0.223176	-0.220777
133.01439/0.677	MALATE	0.00025818	0.00380491	0.0274663	-4.20675	1.16728	-0.737664	-1.57384	-3.92841	-1.95174	-3.02664	-0.506519	-3.62657	-3.5042	0.155364	0.750259	2.08705	4.2058	2.09631	-0.0950976	0.447966	1.43047	6.57871	-0.504196	4.71496
181.08479/4.438	w/o MS2:ACETYLCHOLINE	0.00858065	0.0265304	-0.208905	-0.208742	-0.209141	0.155896	0.0621094	0.430172	0.264543	0.150937	-0.0556261	0.206533	0.0577937	-0.209285	-0.209086	-0.20485	0.203471	0.00322653	0.172065	0.0219608	-0.0201813	-0.203221	-0.0716272	-0.128042
173.04631/1.875	w/o MS2:SHIKIMATE	0.0344826	0.0725849	-0.36626	-0.480032	-0.748068	1.33495	0.315193	0.453325	0.418444	0.301527	0.374562	-0.0494986	0.0878299	-0.753963	-0.73143	-0.75452	0.263789	0.402107	0.135109	-0.136086	0.020937	-0.421401	-0.108915	0.442402
146.04648/1.862	w/o MS2:GLUTAMATE	0.00798889	0.0261578	-0.395743	-0.391504	-0.39241	-0.394465	0.0484869	-0.305859	0.099687	-0.0447288	-0.37217	-0.201124	-0.211147	-0.396399	-0.345482	-0.38936	0.734972	0.728236	0.387414	0.43064	0.401265	0.441434	0.960339	-0.392082
308.10013/0.556	w/o MS2:N-ACETYLNEURAMINATE	0.000495166	0.00539024	0.574316	0.724047	-1.05172	-0.929855	-1.03025	-2.1345	-0.646421	-1.4654	-1.64515	-1.63314	-1.42467	0.604831	5.67547	-0.133269	0.438678	0.564748	-0.121583	1.17161	1.20552	0.576687	-0.578968	1.25901
190.05168/1.711	w/o MS2:N-ACETYLMETHIONINE	1.38306e-05	0.000910183	-0.845304	-0.992927	-0.999416	-0.94485	-0.942911	-0.955638	-0.902191	-0.924681	-0.951972	-0.925275	-0.939211	-0.230527	0.672332	0.185412	0.973011	2.04001	1.66784	1.12234	1.10186	0.724072	-0.0276717	2.09571
322.04517/1.026	w/o MS2:CYTIDINE MONOPHOSPHATE	0.00132561	0.0090189	3.04535	1.18939	1.87556	1.17639	2.2069	-0.231329	2.07892	0.25183	4.08262	0.934714	-0.526354	2.56154	2.2707	-1.54515	-2.14276	-2.52204	-2.68423	-2.2526	-2.5979	-2.87641	-2.77481	-1.52034
147.03125/2.321	w/o MS2:CITRAMALATE	0.0143168	0.036124	-0.243512	-0.243456	-0.232871	-0.237469	0.0228888	-0.147731	-0.185815	-0.139446	-0.142656	-0.126149	-0.151118	-0.243645	-0.243576	-0.238358	0.713297	0.297144	0.798652	0.364035	0.228415	0.0163114	0.378695	-0.243637
165.02171/1.533	w/o MS2:THIOPURINE S-METHYLETHER	0.00384697	0.0171033	-0.55968	-0.555963	-0.451781	-0.573178	0.835283	2.04879	-0.0599957	1.70564	1.84836	0.634764	0.983059	-0.598915	-0.641733	-0.633985	-0.645406	-0.567904	-0.349321	-0.578416	-0.3097	-0.560519	-0.40069	-0.568711
256.05969/0.579	w/o MS2:N-ACETYLGLUCOSAMINE	0.000596836	0.00598407	0.453489	0.227318	0.146549	-0.709912	-0.765057	-1.01718	-0.719724	-0.831139	-0.835421	-0.876242	-0.793921	0.872724	2.50595	0.252776	0.0221685	0.00507634	-0.651053	0.472548	0.324206	-0.105696	1.13269	0.889855
111.01884/1.312	w/o MS2:URACIL	0.00104621	0.00771106	0.0781952	-0.039644	-0.256798	0.70288	0.344404	0.0163217	0.596844	0.260732	0.168448	0.126704	0.0371814	-0.0771955	-0.463784	-0.509667	0.595692	0.130667	-0.331051	-0.482762	-0.102218	-0.413635	-0.124008	-0.257308
464.30106/5.389	w/o MS2:GLYCOCHOLATE	0.00877295	0.0265999	0.981216	-0.503923	-0.951755	-0.73733	2.15924	0.118272	-0.773189	-1.09872	-0.966775	-0.938476	-0.984246	3.38523	0.331105	-0.24408	-0.561214	2.93792	1.38343	-0.22298	-1.06768	-0.646624	-0.827413	-0.772021
157.02448/1.491	w/o MS2:DIHYDROOROTATE	0.048075	0.0942072	-0.143879	-0.139546	-0.137959	-0.148899	-0.0697965	-0.116322	0.0504636	0.0418412	-0.141231	-0.11697	-0.130334	0.443796	-0.118578	-0.142269	-0.0201	0.0433223	0.32351	0.744837	-0.143071	0.194233	-0.134163	-0.138886
131.03572/1.826	w/o MS2:GLUTARATE	0.0488812	0.0946699	0.533102	0.564296	-0.0266568	2.51355	-0.055712	-0.0871521	-0.0654899	-0.107065	-0.168854	-0.174291	-0.113093	-0.259936	-0.434712	-0.435401	-0.0435135	-0.162926	-0.174561	-0.346645	-0.279315	-0.466588	-0.293524	0.0844904
166.01591/0.644	w/o MS2:QUINOLINATE	0.00105243	0.00771106	-0.681717	-0.745806	-0.133241	0.238832	-0.580265	-0.639758	-0.353039	-0.619259	-0.689166	-0.646982	-0.606865	-0.13555	0.596806	2.70713	0.227759	0.15742	0.551653	0.534275	-0.00120156	0.465808	-0.094118	0.447285
167.03777/3.123	w/o MS2:3,4-DIHYDROXYPHENYLACETATE	0.000302423	0.00384077	-0.0835503	0.659327	-0.0600835	0.421442	0.247309	0.31535	0.199002	0.276138	0.140266	-0.00435038	0.14884	-0.35185	-0.432759	-0.449875	0.0112342	0.100298	-0.04042	-0.276138	-0.121949	-0.360141	-0.174908	-0.163183
176.03664/2.184	w/o MS2:N-FORMYL-L-METHIONINE	0.000194906	0.00326427	0.303446	0.0525913	0.298646	-0.311754	-0.380113	-0.413368	-0.298519	-0.395016	-0.258721	-0.271289	-0.376356	0.278879	0.158409	0.501042	0.167897	0.103442	0.1488	0.10695	0.111553	0.463777	0.110225	-0.100521
163.03992/2.299	w/o MS2:2,4-DIHYDROXYPTERIDINE	9.56442e-05	0.00198307	0.00752637	-0.221198	-0.0510804	-0.146992	-0.177231	-0.225714	-0.101718	-0.172471	-0.208567	-0.0873869	-0.252299	0.274251	0.258813	0.0427945	-0.0472776	0.00463279	-0.0569393	0.360564	0.229695	0.28925	0.3383	-0.0569515
337.05948/0.514	w/o MS2:AICAR	0.00171668	0.0105492	-0.201399	-0.432801	0.29367	-0.0123778	-0.173969	-0.510388	0.0726549	-0.286936	-0.116212	-0.352563	-0.478297	0.125533	0.308305	0.180875	0.479346	0.487044	-0.145084	0.0966735	0.476231	-0.136447	0.25628	0.0698623
187.10809/0.923	w/o MS2:N-ALPHA-ACETYLLYSINE	0.00138586	0.00926335	-0.853485	-0.920294	0.0572069	-0.482294	-0.85424	-0.883435	-0.823209	-0.875273	-0.768083	-0.866605	-0.890088	-0.455675	0.646405	0.00244798	0.314321	0.253938	0.436704	2.94081	0.506172	2.12594	-0.0797735	1.46851
178.01736/0.984	w/o MS2:S-CARBOXYMETHYLCYSTEINE	0.0034109	0.0163529	-0.496785	-0.486105	-0.495553	-0.439652	-0.32485	-0.40385	0.0411048	-0.347263	-0.489024	-0.310453	-0.446201	-0.498074	-0.498172	-0.499407	1.00963	0.879835	0.865722	0.827043	1.03442	0.184004	1.32517	-0.431533
133.01511/1.005	w/o MS2:MALATE	0.0311131	0.066596	0.0263218	-0.471297	-0.17156	0.485134	-0.325204	-0.463127	0.00818143	-0.735877	0.385785	-0.264912	-0.715431	0.276466	0.751849	0.094392	0.597934	0.202346	0.291142	0.462993	-0.0929522	-0.232543	-0.487919	0.378278
137.03407/1.596	w/o MS2:4-HYDROXYBENZOATE	0.00160206	0.0100398	0.276578	0.400097	-0.164282	0.0126549	-0.0558522	-0.116965	0.265924	0.21119	0.42123	0.0526428	0.0648723	-0.0215348	-0.012193	-0.209644	-0.27288	0.0285871	-0.19594	-0.25384	-0.0970895	-0.0959133	-0.126505	-0.111137
149.00841/0.565	w/o MS2:TARTRATE	0.000419437	0.00489132	0.188079	1.59934	1.05396	-0.797056	0.101113	1.23332	-0.105639	0.877828	0.185843	1.97837	0.0746019	0.382762	-0.802644	-0.894799	-1.2322	-0.815658	-0.67523	-0.729558	-0.409789	-0.746015	0.585408	-1.05203
242.07974/0.923	w/o MS2:CYTIDINE	0.0242164	0.054971	0.596564	0.0357517	0.587122	-0.351931	-0.386831	-0.599191	-0.320365	-0.48151	-0.513217	-0.562437	-0.364132	0.420393	0.883221	0.268962	-0.550644	-0.376285	-0.326512	0.636611	0.279116	0.0401005	0.684759	0.400454
306.07294/1.912	w/o MS2:GLUTATHIONE REDUCED	0.00361456	0.0163946	-0.33057	-0.360394	-0.335643	-0.384706	-0.28846	-0.19035	-0.0841904	-0.114304	0.0400971	-0.229615	-0.173778	-0.160446	-0.252064	-0.0647999	-0.0290488	1.11629	0.151784	-0.15808	0.462075	0.484135	0.420894	0.48117
296.09204/3.252	w/o MS2:5'-DEOXYADENOSINE	0.0094403	0.0274561	-0.147808	-0.147748	-0.147894	-0.141074	-0.147711	-0.14757	-0.147766	-0.147793	-0.129834	-0.143771	-0.144174	-0.147947	-0.147874	-0.148069	0.0373727	0.292876	0.0504691	0.129541	0.485219	0.216005	0.825372	0.000180088
188.0574/1.817	w/o MS2:N-ACETYLGLUTAMATE	0.0162673	0.0402458	-0.326117	-0.327279	-0.313421	-0.316601	-0.00577694	-0.212305	0.140437	0.00885919	-0.274007	-0.136864	-0.098961	-0.321593	-0.312255	-0.301782	0.752558	0.543971	0.234956	0.235475	0.452128	0.343111	0.564203	-0.328737
156.07628/1.384	w/o MS2:N-ACETYLPROLINE	0.0480266	0.0942072	-0.180104	-0.192411	-0.192934	-0.189677	0.0836608	-0.167763	0.164909	0.118746	-0.113548	-0.0900058	-0.0310603	-0.18729	-0.165449	-0.14663	0.385185	0.409087	0.0508798	0.165089	0.200054	-0.0209603	0.292708	-0.192486
145.04935/1.551	w/o MS2:METHYGLUTARATE	0.00973725	0.0281052	-0.730057	-0.790757	-0.646139	2.52568	0.665532	0.525615	0.483491	0.497235	0.486255	-0.148043	0.398504	-0.856646	-0.832347	-0.754673	0.386684	0.337869	-0.0619036	-0.39014	-0.169537	-0.648201	-0.320906	0.0424834
135.04594/2.298	w/o MS2:HYPOXANTHINE	9.88932e-05	0.00198307	0.013013	-0.193727	-0.0374194	-0.123479	-0.172091	-0.19805	-0.066857	-0.130638	-0.161295	-0.0442062	-0.203449	0.268333	0.225863	0.0312263	-0.0848665	-0.00538469	-0.00894374	0.273326	0.162331	0.257196	0.241328	-0.0422091
190.0509/4.657	w/o MS2:N-ACETYLMETHIONINE	0.00672888	0.0250976	-0.15555	-0.155476	-0.155658	-0.155266	-0.155429	-0.155254	-0.0890519	-0.155532	-0.155421	-0.155618	-0.150899	-0.155724	-0.155633	-0.155876	0.0903179	0.104946	0.176631	0.582629	0.206888	0.511121	0.58957	-0.155713
157.05051/2.681	w/o MS2:ALLANTOIN	0.00735736	0.0253171	-0.381143	-0.403271	-0.408635	0.939193	0.30765	0.270538	0.25329	0.236717	0.192563	0.0894594	0.229804	-0.415344	-0.415304	-0.416709	0.207778	0.320843	0.0149176	-0.190117	0.00899285	-0.286155	-0.055018	-0.100049
312.09177/0.518	w/o MS2:ADENOSINE	0.0104781	0.029354	0.134227	-0.0563935	0.525407	-0.0577737	-0.234131	-0.594125	-0.224844	-0.409688	-0.16926	-0.587566	-0.688009	0.000742643	0.882397	-0.0378545	0.0970271	0.165244	0.0954394	0.702287	0.200745	0.344683	-0.0586316	-0.0299224
363.0358/1.118	w/o MS2:XANTHOSINE-MONOPHOSPHATE	0.00893645	0.0265999	-0.260828	-0.216488	-0.116914	-0.299374	-0.217476	-0.209315	-0.276651	-0.297508	-0.285713	-0.300093	-0.278372	1.12628	1.01434	0.990863	-0.150484	-0.197553	0.440628	0.165757	-0.151677	-0.00792889	-0.246999	-0.224496
667.09009/1.516	w/o MS2:NICOTINAMIDE MONONUCLEOTIDE	0.0127827	0.0331308	-0.639459	-0.696645	-0.245312	-2.46741	-2.60736	-0.18238	0.924532	-0.853027	-1.74721	1.99068	-1.92498	1.11458	0.816629	-1.26579	-0.448942	-0.0710869	0.0439097	1.12464	2.01176	3.3563	1.94315	-0.176582
130.0511/0.988	w/o MS2:TRANS-4-HYDROXY-L-PROLINE	7.51415e-05	0.00168405	0.255032	-0.249204	-0.194586	-0.273411	-0.32147	-0.385035	-0.161002	-0.297402	-0.224798	-0.2931	-0.386828	0.432289	0.476869	0.0152575	0.242406	0.0766839	0.284645	0.354493	0.580859	0.307865	-0.0928871	-0.146674
130.0656/1.801	w/o MS2:DIHYDROURACIL	0.0182266	0.0431791	-0.157993	-0.295297	-0.295138	-0.0704549	0.0500713	-0.160895	-0.034359	-0.0657675	-0.24654	-0.169763	-0.110103	0.413168	0.0891056	0.305791	-0.227434	0.0768727	-0.09762	-0.0405104	-0.00279597	0.299664	-0.0490051	0.789004
296.09955/1.732	w/o MS2:5'-DEOXYADENOSINE	0.00154991	0.0100398	0.135255	-0.285912	-0.20495	-0.145542	-0.311057	-0.447449	-0.188129	-0.385972	-0.360529	-0.297645	-0.32159	1.15773	0.107401	-0.0793305	-0.285646	-0.00440087	-0.0353325	-0.067575	0.381142	0.525671	0.423477	0.690382
203.06883/1.618	w/o MS2:TRYPTOPHAN	0.0495201	0.0952887	-0.154806	-0.181578	-0.172913	0.0178914	-0.132572	-0.122257	0.0161523	0.000408073	-0.166256	-0.148084	-0.113028	-0.171688	-0.173721	-0.148433	-0.172585	0.0500425	0.430088	0.873075	0.356671	0.273329	0.0190819	-0.178817
165.02345/1.133	w/o MS2:THIOPURINE S-METHYLETHER	0.0035134	0.0163946	-0.998956	-0.993738	-0.993376	-0.816613	2.0497	2.4712	0.10836	2.62969	2.20975	1.03074	1.59566	-1.00517	-1.00632	-1.00709	-1.00254	-0.893973	-0.621165	-0.81534	0.00967932	-0.786966	-0.530271	-0.633263
246.00449/2.195	w/o MS2:PYRIDOXAL-PHOSPHATE	0.0403627	0.0826784	-0.102265	-0.10848	-0.108708	-0.0235486	-0.108422	-0.108204	-0.085276	-0.0817367	-0.0696048	0.0656475	-0.100287	-0.089527	-0.108677	-0.0948108	-0.100687	0.555477	0.0757837	0.118227	0.249673	0.0138565	0.320345	-0.108776
491.17871/2.881	w/o MS2:N-ACETYLTRYPTOPHAN	0.00290943	0.0151849	-0.15814	-0.16246	-0.154593	-0.162274	-0.162419	-0.162263	-0.16248	-0.162509	-0.162411	-0.162585	-0.155868	-0.079802	0.161511	0.0353449	-0.124127	-0.136628	0.362083	0.768899	0.142003	0.332215	-0.0166766	0.32318
163.04008/1.294	w/o MS2:2,4-DIHYDROXYPTERIDINE	0.00644711	0.0245635	-0.0994412	-0.264901	-0.395661	-0.312773	0.176851	-0.529712	0.272547	-0.104384	-0.430587	-0.380767	-0.46731	-0.411113	0.004097	-0.66668	0.34636	0.357274	0.507347	1.00476	0.491034	0.263452	0.18493	0.454679
272.08713/1.794	w/o MS2:DEOXYCYTIDINE	0.0183336	0.0431791	-0.338476	-0.3598	-0.361569	-0.364123	0.0136793	-0.284718	0.264612	0.0037259	-0.301032	-0.0697354	-0.0547453	-0.290149	-0.321699	-0.269184	0.427698	0.687167	0.203062	0.0701346	0.465345	0.597834	0.551845	-0.269873
116.0364/1.151	w/o MS2:GUANIDINOACETATE	1.1112e-06	0.000245657	-0.151002	-0.271203	-0.160045	-0.240838	-0.251663	-0.299412	-0.198448	-0.253834	-0.265159	-0.260811	-0.293091	0.18984	0.372604	0.372178	0.0579073	0.236203	0.142038	0.326251	0.19508	0.491249	-0.0294053	0.291562
209.04662/3.277	w/o MS2:GALACTARATE	0.017075	0.0419714	0.17485	-0.117199	0.0341839	0.0530231	-0.00342932	0.267807	0.496395	-0.210814	-0.333125	0.263215	1.21489	-0.274538	-0.161549	-0.278936	0.0245601	-0.0562733	-0.0395845	-0.291391	-0.188766	-0.305717	-0.297981	0.0303739
204.03262/1.602	w/o MS2:XANTHURENATE	0.0080532	0.0261578	0.421112	-0.148148	0.0658832	-0.226929	-0.162356	-0.229838	-0.179344	-0.181411	-0.227111	-0.213745	-0.160528	0.32353	0.32536	0.420996	-0.23083	0.263238	-0.0614447	-0.19238	0.0071935	0.414572	-0.0204808	-0.00734024
662.10437/1.168	w/o MS2:BETA-NICOTINAMIDE ADENINE DINUCLEOTIDE	0.0191995	0.0448774	3.23339	1.12475	7.05737	-0.377764	0.713754	0.35987	-0.47574	-0.908583	1.17288	-0.529516	-0.760141	-0.368294	-0.925066	-1.01709	-1.03805	-1.0659	-1.05142	-1.03383	-1.01627	-1.07034	-1.01833	-1.00568
112.03932/1.348	w/o MS2:CREATININE	0.00680015	0.0250976	-0.180157	-0.180412	-0.181988	-0.186045	-0.110414	-0.110386	-0.162983	-0.116939	0.0230787	-0.124635	-0.146495	-0.172433	-0.170803	-0.170905	-0.148991	0.277793	0.29137	0.248822	0.333095	0.216906	0.0706559	0.701867
346.07208/1.78	w/o MS2:DEOXYGUANOSINE-MONOPHOSPHATE	0.00452957	0.0189645	-0.225839	-0.250699	-0.249083	-0.249763	-0.0479316	-0.237841	0.149334	-0.0473551	-0.251826	-0.0987601	-0.0892984	0.0372771	0.231306	0.386506	0.161859	0.423153	0.0123081	-0.0591005	0.190208	0.234586	0.231715	-0.250754
330.05698/1.216	w/o MS2:DEOXYADENOSINE MONOPHOSPHATE	0.000289054	0.00380491	-0.223786	-0.18177	-0.0660925	-0.199597	-0.236289	-0.200736	-0.222431	-0.237416	-0.231983	-0.22797	-0.237923	0.540158	0.704917	0.457929	-0.149915	-0.0199296	0.217263	0.0101384	0.0644904	0.26399	0.224321	-0.0473674
137.03592/1.053	w/o MS2:4-HYDROXYBENZOATE	0.00699901	0.0253171	4.35218	3.77405	3.21302	0.597484	1.70705	-1.03956	-0.350077	-0.370016	-0.539206	-0.830232	-0.778704	-0.012997	-0.372891	-0.548647	-1.23961	-1.15699	-1.19506	-1.25117	-1.24535	-1.29848	-1.21143	-0.203379
238.08575/1.846	w/o MS2:DIHYDROBIOPTERIN	0.00725644	0.0253171	-0.119367	-0.100189	0.0261362	-0.0301178	-0.0785921	-0.107937	-0.119292	-0.0941877	-0.119182	-0.0410514	-0.0912692	-0.119615	0.192939	0.451047	0.0174521	0.223164	-0.0423619	-0.0991855	0.0650956	-0.0260093	-0.0519826	0.264506
306.07809/1.819	w/o MS2:GLUTATHIONE REDUCED	0.027615	0.0608169	-0.228344	-0.229009	-0.317511	-0.35985	-0.297919	-0.126906	0.0104296	-0.111841	0.0684784	-0.0644175	-0.202581	-0.0588293	-0.3631	-0.303215	-4.91359e-05	1.14794	0.15378	-0.100159	0.419942	0.367648	0.525325	0.0701903
287.1037/4.32	w/o MS2:THYMIDINE	0.0238418	0.0547212	-0.147681	-0.147629	-0.147757	-0.138416	-0.147596	-0.147473	-0.143805	-0.142879	-0.14759	-0.143157	-0.144239	-0.147804	-0.108727	-0.110399	-0.13299	-0.101962	0.112135	0.955948	0.179548	0.667357	0.257864	0.0272535
112.04252/2.668	w/o MS2:CREATININE	0.00882898	0.0265999	-0.197985	-0.19791	-0.198093	-0.187719	-0.0564458	-0.190179	0.118535	-0.0400334	-0.197855	-0.0991647	-0.113709	-0.198159	-0.198068	-0.189096	0.36972	0.356095	0.194664	0.165172	0.380154	0.159215	0.51086	-0.189999
162.01852/4.802	w/o MS2:N-ACETYLCYSTEINE	0.0110893	0.0303957	-0.148971	-0.148398	-0.149799	-0.146788	-0.14804	-0.146694	-0.14857	-0.148825	-0.147974	-0.14949	-0.110349	-0.150305	-0.149608	-0.151471	0.191662	0.460714	0.617371	0.584257	0.296145	0.123928	-0.106419	-0.122376
323.03397/2.213	w/o MS2:URIDINE MONOPHOSPHATE	0.00685079	0.0250976	-0.0337393	-0.11862	-0.213687	0.834527	0.194581	0.417017	0.0703783	0.0233631	-0.154441	0.817177	-0.0810036	-0.212916	-0.347165	-0.344544	-0.0320274	-0.264487	0.37972	-0.279222	-0.0935646	-0.298999	-0.114722	-0.147626
330.0513/1.026	w/o MS2:DEOXYADENOSINE MONOPHOSPHATE	0.00356315	0.0163946	-0.165805	-0.142091	-0.173775	-0.199307	-0.139553	-0.115848	-0.19016	-0.0678298	-0.115796	-0.0051902	-0.142491	-0.201157	-0.203257	-0.157628	0.331111	0.15592	0.375396	0.382553	0.201463	0.219269	0.0755835	0.278592
219.06433/1.18	w/o MS2:5-HYDROXYTRYPTOPHAN	0.0482163	0.0942072	-0.334637	-0.34095	-0.357714	-0.393585	-0.00334623	-0.295019	0.330707	0.27537	-0.253107	-0.199917	-0.0563533	-0.371704	-0.38203	-0.374976	0.255776	0.177575	0.530553	1.45585	0.466724	0.332794	-0.124043	-0.337966
196.07388/0.54	w/o MS2:L-DOPA	0.0030364	0.0153598	0.0457972	-0.119296	0.21637	0.968494	0.461203	-0.126692	0.212988	0.282439	0.172242	-0.21169	-0.24952	-0.0415066	-0.0235707	-0.118111	0.249472	0.201732	-0.474432	-0.36092	-0.169396	-0.317179	-0.149215	-0.449209
183.017/1.531	w/o MS2:3,4 DIHYDROXYMANDELATE	0.00314453	0.0153598	-0.367136	-0.37185	-0.368671	0.00357872	0.19053	1.34113	0.0380419	0.661438	0.698478	1.0901	0.558215	-0.366396	-0.370163	-0.367901	-0.361859	-0.340972	-0.216486	-0.368177	-0.198736	-0.321759	-0.237634	-0.323774
188.02121/0.572	w/o MS2:KYNURENATE	0.00502458	0.0205846	-0.0959073	-0.170982	-0.153741	0.254735	0.302122	-0.106233	0.438172	0.367795	0.258486	-0.0958498	0.525562	-0.20105	-0.235849	-0.2182	-0.0121017	-0.02772	-0.229106	-0.210823	-0.173894	-0.206341	0.0473648	-0.0564401
445.05197/0.552	w/o MS2:CDP-ETHANOLAMINE	0.000558484	0.00575088	0.298465	-0.965622	0.448973	-0.519489	-0.527189	-1.0602	-0.911798	-1.23907	-0.0619456	-1.10864	-0.992642	0.761399	1.38911	-0.0126359	0.201534	0.411308	0.164285	1.07074	0.510306	1.07682	0.0682997	0.99799
167.01804/2.447	w/o MS2:URATE	0.0106318	0.0295672	-0.200283	-0.200239	-0.200348	-0.190133	0.239471	0.936004	-0.133042	0.600792	0.728447	0.23368	0.315887	-0.200387	-0.200333	-0.198748	-0.200233	-0.200299	-0.178148	-0.200366	-0.167336	-0.199105	-0.18731	-0.197971
204.0336/1.108	w/o MS2:XANTHURENATE	0.0327188	0.0696417	-0.238798	-0.240664	-0.040791	-0.26258	-0.0284959	-0.242709	-0.249416	-0.252275	0.39452	-0.265405	-0.130595	-0.258272	-0.110909	-0.173717	-0.221848	0.828317	-0.0869532	0.529188	0.481866	0.177277	0.0259301	0.366328
151.04018/3.787	w/o MS2:P-HYDROXYPHENYLACETATE	0.04895	0.0946699	-0.439358	0.226453	-0.493842	1.43636	1.0311	-0.302714	-0.0146354	0.0964186	-0.0812336	0.110974	-0.463592	-0.616686	0.0201142	-0.506479	1.28427	0.00791786	-0.372963	-0.223681	0.0586604	-0.415168	0.227685	-0.56961
125.03594/1.484	w/o MS2:THYMINE	0.000142256	0.00258092	-0.157917	-0.138288	-0.136516	-0.170143	-0.210057	-0.221273	-0.189712	-0.221519	-0.215971	-0.214283	-0.195582	-0.0995543	0.0785513	-0.00221059	-0.000305982	0.369944	0.407524	0.13546	0.41247	0.218788	0.350992	0.199603
288.13083/3.694	w/o MS2:OPHTHALMATE	0.0072834	0.0253171	-0.148702	-0.148631	-0.148805	-0.148432	-0.148587	-0.14842	-0.148653	-0.148684	-0.148579	-0.148767	-0.148748	-0.148868	-0.148781	-0.149012	-0.142974	0.291432	0.199492	0.161621	0.684958	0.288272	0.560535	0.0383323
115.00416/1.504	w/o MS2:FUMARATE	0.0100069	0.0286664	-0.162389	-0.156453	-0.16048	-0.080613	-0.00827887	-0.171427	-0.0333544	-0.0247868	-0.115827	-0.134879	-0.080738	-0.162313	-0.183163	-0.153428	0.221541	0.506114	0.145979	0.138129	0.202027	0.14145	0.426933	-0.154043
112.03945/1.698	w/o MS2:CREATININE	0.00848939	0.0265304	-0.270744	-0.273614	-0.267803	-0.2444	-0.110859	-0.0681227	-0.223395	-0.186867	-0.0327534	-0.184688	-0.184279	-0.2711	-0.269837	-0.265544	-0.163608	0.3689	0.419669	0.213829	0.471699	0.326794	0.124527	1.0922
383.10324/0.53	w/o MS2:S-ADENOSYLHOMOCYSTEINE	0.000888069	0.00734328	-0.124861	-0.149832	-0.0725902	-0.133883	-0.174801	-0.170004	-0.137831	-0.185046	-0.183876	-0.126154	-0.172651	-0.00879649	0.304336	0.0197955	-0.0146348	0.0440581	0.236386	0.532309	0.35855	0.101276	-0.131524	0.189774
445.03885/1.223	w/o MS2:CDP-ETHANOLAMINE	0.00118043	0.00832856	-0.190105	-0.16789	-0.186802	-0.0962605	-0.197799	-0.195984	-0.185731	-0.197791	-0.132518	-0.105209	-0.18946	-0.116227	-0.148225	0.258204	-0.0993549	0.164706	0.345104	0.56014	0.246555	0.403365	0.0019368	0.229347
491.20029/2.482	w/o MS2:N-ACETYLTRYPTOPHAN	0.0255866	0.0570088	-0.00087827	0.0482514	0.0612637	-0.234459	-0.234744	-0.234437	-0.2244	-0.214395	-0.234728	-0.235074	-0.226789	-0.133085	-0.043915	-0.176013	-0.0574953	0.0767443	0.583356	0.815837	0.358777	0.277351	0.0423109	-0.0134803
181.08771/4.682	w/o MS2:ACETYLCHOLINE	0.0020811	0.0121984	-0.126552	-0.108739	-0.114457	-0.115371	-0.0958308	-0.116005	-0.0603074	-0.118548	-0.115587	-0.0174563	-0.108894	-0.122164	-0.120524	-0.123704	0.128922	0.161073	0.144577	0.161066	0.241895	0.393106	0.151531	0.0819719
103.04018/2.324	w/o MS2:2-HYDROXYBUTYRATE	0.0199707	0.0461143	-0.23103	-0.0432363	0.645862	-0.228273	-0.0998329	-0.150456	-0.201923	-0.198321	-0.135214	-0.100387	-0.168285	-0.227197	-0.165325	0.807419	0.311541	0.0201541	0.281654	0.0506978	-0.00731848	-0.0881467	0.141757	-0.21414
588.07953/1.111	w/o MS2:ADP-GLUCOSE	0.0175122	0.0422288	-0.375973	-0.375239	-0.373679	-0.322755	-0.30721	0.211955	-0.304211	-0.32129	-0.300042	-0.216672	-0.220245	-0.37631	-0.374796	-0.339383	-0.0491345	0.103723	2.39461	0.251147	0.403636	0.53807	0.0948483	0.258949
183.03648/0.5	w/o MS2:3,4 DIHYDROXYMANDELATE	0.000271964	0.00380491	-0.231549	-0.300197	-0.195089	-0.0422989	0.0542192	-0.161761	-0.212076	-0.207575	-0.193322	-0.218459	-0.231183	-0.119017	-0.131653	-0.0834817	0.355987	0.380384	0.569715	0.357486	0.259859	0.273183	-0.144253	0.22108
288.12933/3.35	w/o MS2:OPHTHALMATE	0.0246582	0.0552633	-0.0750289	-0.0975934	-0.0839953	-0.104769	-0.112948	-0.112767	-0.113019	-0.113053	-0.112939	-0.113142	-0.113122	-0.113252	-0.113158	-0.113408	-0.0928325	0.053232	0.0984626	-0.0247436	0.489602	0.297127	0.616633	0.0547141
604.06897/0.915	w/o MS2:GUANOSINE DIPHOSPHATE MANNOSE	0.0243835	0.054971	0.665194	-0.473275	0.200101	-0.602646	-0.600915	-0.575875	-0.59726	-0.609857	-0.468861	-0.587107	-0.588154	0.180059	2.46432	0.301062	-0.610015	-0.0447215	-0.389275	0.644031	-0.225077	0.0972303	1.16669	0.654348
606.07996/1.217	w/o MS2:URIDINE DIPHOSPHATE-N-ACETYLGALACTOSAMINE	0.000861424	0.00729339	-0.569736	-0.612889	-0.0457731	-0.721751	-0.720858	-0.729107	-0.662277	-0.811114	-0.341185	-0.790911	-0.472534	0.576962	1.08263	1.79342	0.231743	-0.502809	-0.424475	2.48052	-0.294522	1.0292	0.0397922	0.465676
135.0351/1.508	w/o MS2:HYPOXANTHINE	0.0296618	0.0645781	0.141593	-0.0886235	-0.0663224	0.203656	0.00109201	-0.298521	-0.0852392	-0.180566	-0.0993406	-0.273999	-0.314626	-0.016687	0.0777672	0.0203102	0.312197	0.260487	-0.0972901	-0.1053	-0.0648491	0.714132	-0.142286	0.102413
347.04199/1.277	w/o MS2:INOSINE-MONOPHOSPHATE	3.20141e-05	0.00135526	-0.117363	-0.455559	-0.346532	-0.530456	-0.382285	-0.535123	-0.213823	-0.341287	-0.440495	-0.374452	-0.422241	0.450165	0.813667	-0.0395379	0.0683146	0.23792	0.156695	0.508681	0.599073	1.04257	0.0255886	0.296481
321.0412/0.746	w/o MS2:THYMIDINE-MONOPHOSPHATE	0.0447284	0.0892226	-0.143708	-0.143661	-0.141096	-0.138545	-0.143631	-0.133259	-0.143675	-0.143696	-0.143625	-0.104306	-0.143739	-0.138796	-0.101948	-0.142289	-0.0529873	-0.046653	0.0690108	0.366294	0.188521	1.25051	0.0625787	0.068695
147.02847/1.02	CITRAMALATE	0.0133465	0.0343583	0.371153	-0.441735	0.853637	0.319575	-0.745241	-0.252192	-0.811477	-0.45425	-0.290758	-0.832879	-0.806825	0.911348	1.05338	1.96368	0.173259	-0.601528	-0.131205	-0.181459	-0.261502	0.229511	-0.932238	0.867745
346.06787/0.556	w/o MS2:DEOXYGUANOSINE-MONOPHOSPHATE	0.00200248	0.011921	-0.0147813	-0.0502635	-0.150312	-0.138304	-0.240032	-0.219043	-0.0873734	-0.258452	-0.262972	-0.226929	-0.213299	0.138349	0.963081	0.169184	0.010406	-0.0107619	-0.139636	0.168963	0.335591	0.237549	-0.0205289	0.00956239
162.02309/1.536	w/o MS2:N-ACETYLCYSTEINE	0.0403234	0.0826784	-0.111051	-0.115726	-0.128214	-0.127761	-0.120686	-0.101092	-0.121497	-0.128068	-0.127939	0.286743	-0.122263	-0.128291	-0.128186	-0.125556	-0.10944	0.013405	0.120785	0.144893	0.242502	0.346272	0.0967789	0.44439
162.02309/0.638	w/o MS2:N-ACETYLCYSTEINE	0.0420548	0.0856838	-0.312305	-0.308715	-0.312369	-0.297352	-0.186858	-0.111717	-0.271227	-0.15543	0.504476	-0.0818444	-0.0535136	-0.312408	-0.312354	-0.310485	-0.181479	0.551794	0.0740546	0.723732	0.608084	0.195763	0.490817	0.0593361
361.15015/3.891	w/o MS2:THYROTROPIN RELEASING HORMONE	0.0434744	0.0881051	0.879561	0.791504	0.431364	0.856317	-0.240617	-0.275622	0.405553	-0.0897621	-0.342729	-0.31727	-0.252452	-0.120042	0.831962	-0.285615	-0.322448	-0.184041	-0.223065	-0.309021	-0.401161	-0.477776	-0.192175	-0.162463
442.15045/1.412	w/o MS2:DIHYDROFOLATE	0.017419	0.0422288	0.0306752	-0.0981263	0.17698	-0.182693	-0.174338	-0.194159	-0.162584	-0.167853	-0.184485	-0.170074	-0.173707	-0.151436	0.127171	-0.145885	0.295223	0.0771227	0.1059	0.408626	0.230235	0.22671	-0.0772931	0.20399
464.30096/4.848	w/o MS2:GLYCOCHOLATE	0.0174991	0.0422288	-0.0885638	-0.112496	-0.112679	0.358832	-0.106114	-0.0938516	-0.112519	-0.112552	-0.0989149	-0.112639	-0.102877	0.132111	-0.0641154	-0.0766808	0.867517	-0.107622	0.041912	-0.0269881	-0.0854698	0.0875707	-0.112768	0.0389076
