# Supplementary material for: Haemophilus ducreyi Infection Induces Oxidative Stress, Central Metabolic Changes, and a Mixed Pro- and Anti-inflammatory Environment in the Human Host
Source: mBio. 2022 Dec 1;13(6):e03125-22. doi: 10.1128/mbio.03125-22 (PMC9765465; doi:10.1128/mbio.03125-22)
Supplement: TABLE S7 [file mbio.03125-22-s0010.xlsx]

## Sheet: PositiveIon_Human_xMWAS
Table S7A Positive Ions v. Human Transcriptome multiomic network
Cluster	Name	Description
1	142.08565/1.116	HISTIDINOL
1	142.08589/1.386	HISTIDINOL
1	155.08173/1.114	CYSTEAMINE
1	ELOVL2	ELOVL fatty acid elongase 2
1	LINC01310	long intergenic non-protein coding RNA 1310
2	136.04837/0.571	HOMOCYSTEINE
2	CD209	CD209 molecule
2	KLRG1	killer cell lectin like receptor G1
2	ADAMTS5	ADAM metallopeptidase with thrombospondin type 1 motif 5
2	F13A1	coagulation factor XIII A chain
3	178.05879/0.484	N-FORMYL-L-METHIONINE
3	RN7SL3	RNA component of signal recognition particle 7SL3
4	192.06348/1.804	N-ACETYLMETHIONINE
4	102.05468/0.924	1-AMINOCYCLOPROPANECARBOXYLATE
4	SYN1	synapsin I
4	BCAR3	BCAR3 adaptor protein, NSP family member
4	MAST1	microtubule associated serine/threonine kinase 1
5	147.11339/1.111	LYSINE
5	A2M-AS1	A2M antisense RNA 1
5	ASB11	ankyrin repeat and SOCS box containing 11
5	MYLK-AS1	MYLK antisense RNA 1
5	OR2L8	olfactory receptor family 2 subfamily L member 8

## Sheet: NegativeIon_Human_xMWAS
Table S7B Negative Ions v. Human Transcriptome multiomic network
Cluster	Name	Description
1	445.03885/1.223	CDP-ETHANOLAMINE
1	SKOR1	SKI family transcriptional corepressor 1
1	TRAM1L1	translocation associated membrane protein 1 like 1
1	INPP5J	inositol polyphosphate-5-phosphatase J
1	CYP24A1	cytochrome P450 family 24 subfamily A member 1
1	IL10	interleukin 10
1	ADAMTS9	ADAM metallopeptidase with thrombospondin type 1 motif 9
1	SLC4A10	solute carrier family 4 member 10
1	NOX1	NADPH oxidase 1
1	ANKRD30A	ankyrin repeat domain 30A
1	C1orf229
1	TRIM14	tripartite motif containing 14
1	ZNF683	zinc finger protein 683
1	ILDR2	immunoglobulin like domain containing receptor 2
1	CDKN3	cyclin dependent kinase inhibitor 3
1	LINC01842
1	PICART1	p53 inducible cancer associated RNA transcript 1
1	C19orf84	chromosome 19 open reading frame 84
1	WFDC10B	WAP four-disulfide core domain 10B
1	PPP1R36	protein phosphatase 1 regulatory subunit 36
1	CDC6	cell division cycle 6
1	CCDC40	coiled-coil domain containing 40
1	C1RL-AS1	C1RL antisense RNA 1
1	ACTG1P4
1	ANKRD20A12P
1	NOS1	nitric oxide synthase 1
1	CCDC146	coiled-coil domain containing 146
1	ECRP
1	LINC01503	long intergenic non-protein coding RNA 1503
1	GSN-AS1	GSN antisense RNA 1
1	CTXND1	cortexin domain containing 1
1	PLTP	phospholipid transfer protein
1	ESCO2	establishment of sister chromatid cohesion N-acetyltransferase 2
1	ANKRD34B	ankyrin repeat domain 34B
1	MAP6	microtubule associated protein 6
1	CHRNA6	cholinergic receptor nicotinic alpha 6 subunit
1	ZSWIM5	zinc finger SWIM-type containing 5
1	SLC6A4	solute carrier family 6 member 4
2	178.01736/0.984	S-CARBOXYMETHYLCYSTEINE
2	188.0574/1.817	N-ACETYLGLUTAMATE
2	112.04252/2.668	CREATININE
2	157.02643/1.116	DIHYDROOROTATE
2	266.07297/2.23	DEOXYGUANOSINE
2	174.07819/3.069	CITRULLINE
2	ELOVL2	ELOVL fatty acid elongase 2
2	CCDC175	coiled-coil domain containing 175
2	LOC101930094
3	146.04488/0.517	GLUTAMATE
3	128.03371/0.517	OXOPROLINE
3	CADM3-AS1
4	147.03125/2.321	CITRAMALATE
4	CD209	CD209 molecule
4	BCAR3	BCAR3 adaptor protein, NSP family member
4	LAMB2P1
4	F13A1	coagulation factor XIII A chain
4	TIGAR	TP53 induced glycolysis regulatory phosphatase
